# Supplementary material for: (4-Eth­oxy­benzo­yl)[8-(4-eth­oxy­benzo­yl)-2,7-di­meth­oxy­naphthalen-1-yl]methanone
Source: Acta Crystallogr Sect E Struct Rep Online. 2013 Apr 5;69(Pt 5):o651. doi: 10.1107/S1600536813008581 (PMC3647849; doi:10.1107/S1600536813008581)
Supplement: Supplementary file 1 [file e-69-0o651-sup1.cif]

##############################################################################
#                                                                            #
# This CIF contains the data in a paper accepted for publication in          #
# Acta Crystallographica Section E. It conforms to the requirements of       #
# Notes for Authors for Acta Crystallographica Section E, and has been       #
# peer reviewed under the auspices of the IUCr Commission on Journals.       #
#                                                                            #
# Full details of the Crystallographic Information File format               #
# are given in the paper "The Crystallographic Information File (CIF):       #
# a New Standard Archive File for Crystallography" by S. R. Hall, F. H.      #
# Allen and I. D. Brown [Acta Cryst. (1991), A47, 655-685].                  #
#                                                                            #
# The current version of the core CIF dictionary is obtainable from          #
# ftp://ftp.iucr.org/pub/cif_core.dic.                                       #
#                                                                            #
# Software is freely available for graphical display of the structure(s)     #
# in this CIF. For information consult the CIF software page                 #
# http://www.iucr.org/resources/cif/software.                                #
#                                                                            #
# This file may be used for bona fide research purposes within the           #
# scientific community so long as proper attribution is given to the journal # 
# article from which it was obtained.                                        #
#                                                                            #
##############################################################################
data_I
_audit_creation_method     SHELXL-97
_chemical_name_systematic
;
(4-Ethoxybenzoyl)[8-(4-ethoxybenzoyl)-2,7-dimethoxynaphthalen-1-yl]methanone
;
_chemical_name_common     ?
_chemical_formula_moiety     'C30 H28 O6'
_chemical_formula_sum     'C30 H28 O6'
_chemical_formula_iupac     'C30 H28 O6'
_chemical_formula_weight     484.52
_chemical_melting_point     ?
_symmetry_cell_setting     orthorhombic
_symmetry_space_group_name_H-M     'F d d d'
_symmetry_space_group_name_Hall     '-F 2uv 2vw'
loop_
    _symmetry_equiv_pos_as_xyz
    'x, y, z'
    '-x, y+1/4, z+1/4'
    'x+1/4, -y, z+1/4'
    '-x+1/4, -y+3/4, z+1/2'
    'x, y+1/2, z+1/2'
    '-x, y+3/4, z+3/4'
    'x+1/4, -y+1/2, z+3/4'
    '-x+1/4, -y+5/4, z+1'
    'x+1/2, y, z+1/2'
    '-x+1/2, y+1/4, z+3/4'
    'x+3/4, -y, z+3/4'
    '-x+3/4, -y+3/4, z+1'
    'x+1/2, y+1/2, z'
    '-x+1/2, y+3/4, z+1/4'
    'x+3/4, -y+1/2, z+1/4'
    '-x+3/4, -y+5/4, z+1/2'
    '-x, -y, -z'
    'x, -y-1/4, -z-1/4'
    '-x-1/4, y, -z-1/4'
    'x-1/4, y-3/4, -z-1/2'
    '-x, -y+1/2, -z+1/2'
    'x, -y+1/4, -z+1/4'
    '-x-1/4, y+1/2, -z+1/4'
    'x-1/4, y-1/4, -z'
    '-x+1/2, -y, -z+1/2'
    'x+1/2, -y-1/4, -z+1/4'
    '-x+1/4, y, -z+1/4'
    'x+1/4, y-3/4, -z'
    '-x+1/2, -y+1/2, -z'
    'x+1/2, -y+1/4, -z-1/4'
    '-x+1/4, y+1/2, -z-1/4'
    'x+1/4, y-1/4, -z-1/2'
_cell_length_a     19.6446(4)
_cell_length_b     21.5251(4)
_cell_length_c     22.9585(4)
_cell_angle_alpha     90.00
_cell_angle_beta     90.00
_cell_angle_gamma     90.00
_cell_volume     9708.0(3)
_cell_formula_units_Z     16
_cell_measurement_reflns_used     37043
_cell_measurement_theta_min     3.61
_cell_measurement_theta_max     68.17
_cell_measurement_temperature     193(2)
_exptl_crystal_description     block
_exptl_crystal_colour     colorless
_exptl_crystal_size_max     0.60
_exptl_crystal_size_mid     0.50
_exptl_crystal_size_min     0.50
_exptl_crystal_density_diffrn     1.326
_exptl_crystal_density_meas     ?
_exptl_crystal_density_method     'not measured'
_exptl_crystal_F_000     4096
_exptl_absorpt_coefficient_mu     0.748
_exptl_absorpt_correction_type     numerical
_exptl_absorpt_process_details
;
(NUMABS; Higashi, 1999)
;
_exptl_absorpt_correction_T_min     0.662
_exptl_absorpt_correction_T_max     0.706
_exptl_special_details
;
Spectroscopic Data: ^1^H NMR \d (300 MHz, CDCl~3~): 1.42 (6H, t, <i>J</i> = 7.2
Hz), 3.71 (6H, s), 4.05 (4H, q, <i>J</i> = 7.2 Hz), 6.78 (4H, br), 7.20 (2H,
d, <i>J</i> = 9.3 Hz), 7.64 (4H, br), 7.92 (2H, d, <i>J</i> = 9.3 Hz) p.p.m
^13^C NMR \d (75 MHz, CDCl~3~): 14.7, 56.4, 63.4, 111.2, 113.5, 121.8, 125.6,
129.6, 131.3, 131.6, 131.9, 155.9, 162.4, 194.9 p.p.m IR (KBr): 2980 (CH~3~),
2938 (CH~2~), 1658 (C=O), 1601, 1511, 1474 (Ar) cm^-1^ HRMS (m/z): [M+H]^+^
calcd. for C~30~H~29~O~6~, 485.1964 , found, 485.1995
m.p. = 473.6---477.6 K
;
_diffrn_ambient_temperature     193(2)
_diffrn_radiation_type     CuK\a
_diffrn_radiation_wavelength     1.54187
_diffrn_radiation_source     'fine-focus sealed tube'
_diffrn_radiation_monochromator     graphite
_diffrn_measurement_device_type     'Rigaku R-AXIS RAPID'
_diffrn_measurement_method     \w
_diffrn_detector_area_resol_mean     10.000
_diffrn_reflns_number     40441
_diffrn_reflns_av_R_equivalents     0.0249
_diffrn_reflns_av_sigmaI/netI     0.0066
_diffrn_reflns_theta_min     3.60
_diffrn_reflns_theta_max     68.18
_diffrn_reflns_theta_full     68.18
_diffrn_measured_fraction_theta_max     1.000
_diffrn_measured_fraction_theta_full     1.000
_diffrn_reflns_limit_h_min     -23
_diffrn_reflns_limit_h_max     23
_diffrn_reflns_limit_k_min     -25
_diffrn_reflns_limit_k_max     25
_diffrn_reflns_limit_l_min     -27
_diffrn_reflns_limit_l_max     27
_diffrn_standards_number     0
_diffrn_standards_interval_count     0
_diffrn_standards_interval_time     0
_diffrn_standards_decay_%     ?
_refine_special_details
;
Refinement of <i>F</i>^2^ against ALL reflections. The weighted <i>R</i>-factor
<i>wR</i> and goodness of fit <i>S</i> are based on <i>F</i>^2^, conventional
<i>R</i>-factors <i>R</i> are based on <i>F</i>, with <i>F</i> set to zero for
negative <i>F</i>^2^. The threshold expression of <i>F</i>^2^ >
2\s(<i>F</i>^2^) is used only for calculating <i>R</i>-factors(gt) <i>etc</i>.
and is not relevant to the choice of reflections for refinement.
<i>R</i>-factors based on <i>F</i>^2^ are statistically about twice as large
as those based on <i>F</i>, and <i>R</i>- factors based on ALL data will be
even larger.
;
_reflns_number_total     2230
_reflns_number_gt     2113
_reflns_threshold_expression     I>2\s(I)
_refine_ls_structure_factor_coef     Fsqd
_refine_ls_matrix_type     full
_refine_ls_R_factor_all     0.0421
_refine_ls_R_factor_gt     0.0410
_refine_ls_wR_factor_gt     0.0976
_refine_ls_wR_factor_ref     0.0986
_refine_ls_goodness_of_fit_ref     1.148
_refine_ls_restrained_S_all     1.150
_refine_ls_number_reflns     2230
_refine_ls_number_parameters     238
_refine_ls_number_restraints     20
_refine_ls_hydrogen_treatment     constr
_refine_ls_weighting_scheme     calc
_refine_ls_weighting_details
         'calc w=1/[\s^2^(Fo^2^)+(0.0506P)^2^+5.2333P] where P=(Fo^2^+2Fc^2^)/3'
_atom_sites_solution_hydrogens     geom
_atom_sites_solution_primary     direct
_atom_sites_solution_secondary     difmap
_refine_ls_shift/su_max     0.001
_refine_ls_shift/su_mean     0.000
_refine_diff_density_max     0.198
_refine_diff_density_min     -0.307
_refine_ls_extinction_method     none
_refine_ls_extinction_coef     ?
loop_
    _atom_type_symbol
    _atom_type_description
    _atom_type_scat_dispersion_real
    _atom_type_scat_dispersion_imag
    _atom_type_scat_source
    'C' 'C' 0.0181 0.0091
                         'International Tables Vol C Tables 4.2.6.8 and 6.1.1.4'
    'H' 'H' 0.0000 0.0000
                         'International Tables Vol C Tables 4.2.6.8 and 6.1.1.4'
    'O' 'O' 0.0492 0.0322
                         'International Tables Vol C Tables 4.2.6.8 and 6.1.1.4'
_computing_data_collection     'PROCESS-AUTO (Rigaku, 1998)'
_computing_cell_refinement     'PROCESS-AUTO (Rigaku, 1998)'
_computing_data_reduction     'PROCESS-AUTO (Rigaku, 1998)'
_computing_structure_solution     'SHELXS97 (Sheldrick, 2008)'
_computing_structure_refinement     'SHELXL97 (Sheldrick, 2008)'
_computing_molecular_graphics     'ORTEPIII (Burnett & Johnson, 1996)'
_computing_publication_material     'SHELXL97 (Sheldrick, 2008)'
loop_
    _atom_site_type_symbol
    _atom_site_label
    _atom_site_fract_x
    _atom_site_fract_y
    _atom_site_fract_z
    _atom_site_U_iso_or_equiv
    _atom_site_adp_type
    _atom_site_calc_flag
    _atom_site_refinement_flags
    _atom_site_occupancy
    _atom_site_symmetry_multiplicity
    _atom_site_disorder_assembly
    _atom_site_disorder_group
    O O1 0.62404(4) 0.04943(4) 0.43348(3) 0.0512(2) Uani d . 1 1 A 1
    O O2 0.49033(5) 0.01158(5) 0.34362(4) 0.0625(3) Uani d . 1 1 A 1
    C C1 0.57676(5) 0.08569(5) 0.34527(5) 0.0422(3) Uani d . 1 1 A 1
    C C2 0.53143(6) 0.05038(6) 0.31286(5) 0.0496(3) Uani d . 1 1 A 1
    C C3 0.53080(7) 0.05265(6) 0.25136(5) 0.0569(3) Uani d . 1 1 A 1
    H H3 0.4983 0.0294 0.2297 0.068 Uiso calc R 1 1 A 1
    C C4 0.57734(7) 0.08853(6) 0.22388(5) 0.0568(4) Uani d . 1 1 A 1
    H H4 0.5778 0.0891 0.1825 0.068 Uiso calc R 1 1 A 1
    C C5 0.6250 0.1250 0.25413(7) 0.0485(4) Uani d S 1 2 . 1
    C C6 0.6250 0.1250 0.31675(6) 0.0415(3) Uani d S 1 2 . 1
    C C7 0.57588(5) 0.07524(5) 0.41049(5) 0.0420(3) Uani d PD 0.769(4) 1 A 1
    C C8 0.5170(3) 0.0946(3) 0.4472(2) 0.0379(8) Uani d PD 0.769(4) 1 A 1
    C C9 0.4673(2) 0.1329(2) 0.42483(14) 0.0446(7) Uani d PD 0.769(4) 1 A 1
    H H9 0.4697 0.1451 0.3851 0.054 Uiso calc PR 0.769(4) 1 A 1
    C C10 0.41390(10) 0.15410(10) 0.45895(16) 0.0444(6) Uani d PD 0.769(4) 1 A 1
    H H10 0.3803 0.1809 0.4431 0.053 Uiso calc PR 0.769(4) 1 A 1
    C C11 0.41044(13) 0.13542(12) 0.51683(15) 0.0430(5) Uani d PD 0.769(4) 1 A 1
    C C12 0.45874(12) 0.09486(11) 0.53927(10) 0.0485(6) Uani d PD 0.769(4) 1 A 1
    H H12 0.4552 0.0807 0.5784 0.058 Uiso calc PR 0.769(4) 1 A 1
    C C13 0.51175(15) 0.07517(14) 0.50485(12) 0.0431(6) Uani d PD 0.769(4) 1 A 1
    H H13 0.5452 0.0480 0.5206 0.052 Uiso calc PR 0.769(4) 1 A 1
    O O3 0.36167(7) 0.15461(6) 0.55517(6) 0.0562(5) Uani d PD 0.769(4) 1 A 1
    C C15 0.31301(10) 0.19884(8) 0.53540(10) 0.0497(5) Uani d PD 0.769(4) 1 A 1
    H H15A 0.2836 0.1803 0.5050 0.060 Uiso calc PR 0.769(4) 1 A 1
    H H15B 0.3362 0.2356 0.5188 0.060 Uiso calc PR 0.769(4) 1 A 1
    C C16 0.27090(7) 0.21734(7) 0.58794(6) 0.0606(4) Uani d P 0.769(4) 1 A 1
    H H16A 0.2509 0.1801 0.6056 0.091 Uiso calc PR 0.769(4) 1 A 1
    H H16B 0.2345 0.2456 0.5757 0.091 Uiso calc PR 0.769(4) 1 A 1
    H H16C 0.3001 0.2382 0.6165 0.091 Uiso calc PR 0.769(4) 1 A 1
    C C14 0.43576(8) -0.01802(9) 0.31315(8) 0.0809(5) Uani d . 1 1 A 1
    H H14A 0.4035 0.0135 0.2994 0.121 Uiso calc R 1 1 A 1
    H H14B 0.4123 -0.0469 0.3394 0.121 Uiso calc R 1 1 A 1
    H H14C 0.4540 -0.0410 0.2797 0.121 Uiso calc R 1 1 A 1
    C C7' 0.57588(5) 0.07524(5) 0.41049(5) 0.0420(3) Uani d PD 0.231(4) 1 A 2
    C C8' 0.5121(10) 0.1018(12) 0.4338(7) 0.041(3) Uani d PD 0.231(4) 1 A 2
    C C9' 0.4664(6) 0.1408(6) 0.4061(4) 0.036(2) Uani d PD 0.231(4) 1 A 2
    H H9' 0.4743 0.1505 0.3663 0.044 Uiso calc PR 0.231(4) 1 A 2
    C C10' 0.4103(3) 0.1663(3) 0.4325(4) 0.0432(18) Uani d PD 0.231(4) 1 A 2
    H H10' 0.3802 0.1926 0.4115 0.052 Uiso calc PR 0.231(4) 1 A 2
    C C11' 0.3988(3) 0.1525(3) 0.4911(5) 0.0376(15) Uani d PD 0.231(4) 1 A 2
    C C12' 0.4409(4) 0.1139(4) 0.5219(3) 0.0413(17) Uani d PD 0.231(4) 1 A 2
    H H12' 0.4319 0.1036 0.5614 0.050 Uiso calc PR 0.231(4) 1 A 2
    C C13' 0.4977(5) 0.0900(5) 0.4926(5) 0.052(3) Uani d PD 0.231(4) 1 A 2
    H H13' 0.5283 0.0644 0.5138 0.062 Uiso calc PR 0.231(4) 1 A 2
    O O3' 0.3435(2) 0.1813(2) 0.51409(16) 0.0478(14) Uani d PD 0.231(4) 1 A 2
    C C15' 0.3322(3) 0.1786(3) 0.5762(2) 0.0493(17) Uani d PD 0.231(4) 1 A 2
    H H15C 0.3721 0.1951 0.5974 0.059 Uiso calc PR 0.231(4) 1 A 2
    H H15D 0.3243 0.1352 0.5887 0.059 Uiso calc PR 0.231(4) 1 A 2
    C C16' 0.27090(7) 0.21734(7) 0.58794(6) 0.0606(4) Uani d P 0.231(4) 1 A 2
    H H16D 0.2791 0.2599 0.5746 0.091 Uiso calc PR 0.231(4) 1 A 2
    H H16E 0.2615 0.2176 0.6299 0.091 Uiso calc PR 0.231(4) 1 A 2
    H H16F 0.2317 0.2000 0.5671 0.091 Uiso calc PR 0.231(4) 1 A 2
loop_
    _atom_site_aniso_label
    _atom_site_aniso_U_11
    _atom_site_aniso_U_22
    _atom_site_aniso_U_33
    _atom_site_aniso_U_12
    _atom_site_aniso_U_13
    _atom_site_aniso_U_23
    O1 0.0481(5) 0.0616(5) 0.0440(4) 0.0054(4) -0.0029(3) 0.0054(4)
    O2 0.0588(5) 0.0675(6) 0.0612(6) -0.0130(4) -0.0051(4) -0.0125(4)
    C1 0.0418(6) 0.0462(6) 0.0386(6) 0.0093(5) -0.0023(4) -0.0038(4)
    C2 0.0472(6) 0.0521(7) 0.0493(6) 0.0085(5) -0.0060(5) -0.0076(5)
    C3 0.0621(7) 0.0598(8) 0.0489(7) 0.0135(6) -0.0169(6) -0.0130(6)
    C4 0.0716(8) 0.0628(8) 0.0360(6) 0.0231(7) -0.0098(6) -0.0067(5)
    C5 0.0581(9) 0.0513(9) 0.0361(8) 0.0211(8) 0.000 0.000
    C6 0.0434(8) 0.0459(8) 0.0351(7) 0.0150(6) 0.000 0.000
    C7 0.0422(6) 0.0431(6) 0.0407(6) -0.0017(4) -0.0011(4) -0.0020(4)
    C8 0.0411(12) 0.0420(16) 0.031(2) -0.0027(8) 0.0015(16) -0.0001(18)
    C9 0.0487(13) 0.0489(14) 0.0362(16) 0.0005(10) 0.0024(13) 0.0050(13)
    C10 0.0433(10) 0.0475(10) 0.0423(17) 0.0031(7) 0.0035(12) 0.0059(12)
    C11 0.0444(13) 0.0454(13) 0.0393(14) -0.0013(9) 0.0061(13) 0.0015(11)
    C12 0.0561(12) 0.0547(12) 0.0347(11) 0.0017(9) 0.0047(9) 0.0065(8)
    C13 0.0458(12) 0.0476(14) 0.0361(12) 0.0041(9) -0.0003(9) 0.0026(9)
    O3 0.0581(8) 0.0647(8) 0.0458(8) 0.0093(6) 0.0157(6) 0.0059(6)
    C15 0.0448(10) 0.0496(9) 0.0546(11) -0.0029(7) 0.0069(9) 0.0007(8)
    C16 0.0530(7) 0.0703(8) 0.0584(7) -0.0021(6) 0.0148(6) -0.0092(6)
    C14 0.0606(9) 0.0851(11) 0.0969(12) -0.0146(8) -0.0120(8) -0.0230(9)
    C7' 0.0422(6) 0.0431(6) 0.0407(6) -0.0017(4) -0.0011(4) -0.0020(4)
    C8' 0.056(6) 0.049(7) 0.018(5) -0.011(4) -0.005(4) 0.005(4)
    C9' 0.033(3) 0.043(4) 0.033(5) 0.005(2) 0.001(3) 0.000(4)
    C10' 0.046(3) 0.052(4) 0.031(4) 0.000(2) -0.003(3) 0.007(3)
    C11' 0.039(4) 0.047(3) 0.027(4) -0.003(3) -0.004(3) 0.008(3)
    C12' 0.047(4) 0.053(5) 0.024(3) 0.010(3) -0.004(3) 0.017(3)
    C13' 0.054(5) 0.046(5) 0.055(6) 0.007(3) -0.022(4) 0.015(3)
    O3' 0.042(2) 0.070(3) 0.032(2) 0.009(2) 0.0069(17) -0.0009(18)
    C15' 0.049(3) 0.068(4) 0.031(3) -0.015(3) 0.002(2) 0.001(3)
    C16' 0.0530(7) 0.0703(8) 0.0584(7) -0.0021(6) 0.0148(6) -0.0092(6)
_geom_special_details
;
All s.u.'s (except the s.u. in the dihedral angle between two l.s. planes) are
estimated using the full covariance matrix. The cell s.u.'s are taken into
account individually in the estimation of s.u.'s in distances, angles and
torsion angles; correlations between s.u.'s in cell parameters are only used
when they are defined by crystal symmetry. An approximate (isotropic)
treatment of cell s.u.'s is used for estimating s.u.'s involving l.s. planes.
;
loop_
    _geom_bond_atom_site_label_1
    _geom_bond_atom_site_label_2
    _geom_bond_site_symmetry_2
    _geom_bond_distance
    _geom_bond_publ_flag
    O1 C7 . 1.2175(13) ?
    O2 C2 . 1.3595(16) ?
    O2 C14 . 1.4300(16) ?
    C1 C2 . 1.3871(16) ?
    C1 C6 . 1.4293(13) ?
    C1 C7 . 1.5141(15) ?
    C2 C3 . 1.4130(17) ?
    C3 C4 . 1.353(2) ?
    C3 H3 . 0.9500 ?
    C4 C5 . 1.4054(15) ?
    C4 H4 . 0.9500 ?
    C5 C4 8_644 1.4054(15) ?
    C5 C6 . 1.438(2) ?
    C6 C1 8_644 1.4293(13) ?
    C7 C8 . 1.492(3) ?
    C8 C9 . 1.377(4) ?
    C8 C13 . 1.391(4) ?
    C9 C10 . 1.387(4) ?
    C9 H9 . 0.9500 ?
    C10 C11 . 1.390(3) ?
    C10 H10 . 0.9500 ?
    C11 O3 . 1.365(3) ?
    C11 C12 . 1.389(3) ?
    C12 C13 . 1.374(4) ?
    C12 H12 . 0.9500 ?
    C13 H13 . 0.9500 ?
    O3 C15 . 1.423(3) ?
    C15 C16 . 1.516(3) ?
    C15 H15A . 0.9900 ?
    C15 H15B . 0.9900 ?
    C16 H16A . 0.9800 ?
    C16 H16B . 0.9800 ?
    C16 H16C . 0.9800 ?
    C14 H14A . 0.9800 ?
    C14 H14B . 0.9800 ?
    C14 H14C . 0.9800 ?
    C8' C9' . 1.384(12) ?
    C8' C13' . 1.402(12) ?
    C9' C10' . 1.372(12) ?
    C9' H9' . 0.9500 ?
    C10' C11' . 1.395(9) ?
    C10' H10' . 0.9500 ?
    C11' O3' . 1.357(8) ?
    C11' C12' . 1.371(8) ?
    C12' C13' . 1.401(12) ?
    C12' H12' . 0.9500 ?
    C13' H13' . 0.9500 ?
    O3' C15' . 1.443(7) ?
    C15' H15C . 0.9900 ?
    C15' H15D . 0.9900 ?
loop_
    _geom_angle_atom_site_label_1
    _geom_angle_atom_site_label_2
    _geom_angle_atom_site_label_3
    _geom_angle_site_symmetry_1
    _geom_angle_site_symmetry_3
    _geom_angle
    _geom_angle_publ_flag
    C2 O2 C14 . . 117.70(12) ?
    C2 C1 C6 . . 120.28(11) ?
    C2 C1 C7 . . 116.22(10) ?
    C6 C1 C7 . . 123.27(10) ?
    O2 C2 C1 . . 116.05(11) ?
    O2 C2 C3 . . 122.35(11) ?
    C1 C2 C3 . . 121.52(12) ?
    C4 C3 C2 . . 118.67(12) ?
    C4 C3 H3 . . 120.7 ?
    C2 C3 H3 . . 120.7 ?
    C3 C4 C5 . . 122.59(11) ?
    C3 C4 H4 . . 118.7 ?
    C5 C4 H4 . . 118.7 ?
    C4 C5 C4 . 8_644 120.77(15) ?
    C4 C5 C6 . . 119.61(8) ?
    C4 C5 C6 8_644 . 119.61(8) ?
    C1 C6 C1 . 8_644 125.46(13) ?
    C1 C6 C5 . . 117.27(7) ?
    C1 C6 C5 8_644 . 117.27(7) ?
    O1 C7 C8 . . 119.0(2) ?
    O1 C7 C1 . . 119.18(10) ?
    C8 C7 C1 . . 121.8(2) ?
    C9 C8 C13 . . 118.9(3) ?
    C9 C8 C7 . . 120.4(3) ?
    C13 C8 C7 . . 120.7(3) ?
    C8 C9 C10 . . 121.5(3) ?
    C8 C9 H9 . . 119.3 ?
    C10 C9 H9 . . 119.3 ?
    C9 C10 C11 . . 118.8(2) ?
    C9 C10 H10 . . 120.6 ?
    C11 C10 H10 . . 120.6 ?
    O3 C11 C12 . . 115.5(3) ?
    O3 C11 C10 . . 124.3(3) ?
    C12 C11 C10 . . 120.21(18) ?
    C13 C12 C11 . . 119.9(2) ?
    C13 C12 H12 . . 120.1 ?
    C11 C12 H12 . . 120.1 ?
    C12 C13 C8 . . 120.7(3) ?
    C12 C13 H13 . . 119.7 ?
    C8 C13 H13 . . 119.7 ?
    C11 O3 C15 . . 117.9(3) ?
    O3 C15 C16 . . 106.77(16) ?
    O3 C15 H15A . . 110.4 ?
    C16 C15 H15A . . 110.4 ?
    O3 C15 H15B . . 110.4 ?
    C16 C15 H15B . . 110.4 ?
    H15A C15 H15B . . 108.6 ?
    C15 C16 H16A . . 109.5 ?
    C15 C16 H16B . . 109.5 ?
    H16A C16 H16B . . 109.5 ?
    C15 C16 H16C . . 109.5 ?
    H16A C16 H16C . . 109.5 ?
    H16B C16 H16C . . 109.5 ?
    C9' C8' C13' . . 114.9(10) ?
    C10' C9' C8' . . 124.2(9) ?
    C10' C9' H9' . . 117.9 ?
    C8' C9' H9' . . 117.9 ?
    C9' C10' C11' . . 118.1(6) ?
    C9' C10' H10' . . 121.0 ?
    C11' C10' H10' . . 121.0 ?
    O3' C11' C12' . . 124.0(9) ?
    O3' C11' C10' . . 114.1(7) ?
    C12' C11' C10' . . 121.9(6) ?
    C11' C12' C13' . . 117.1(6) ?
    C11' C12' H12' . . 121.5 ?
    C13' C12' H12' . . 121.5 ?
    C12' C13' C8' . . 123.9(8) ?
    C12' C13' H13' . . 118.1 ?
    C8' C13' H13' . . 118.1 ?
    C11' O3' C15' . . 119.3(7) ?
    O3' C15' H15C . . 110.5 ?
    O3' C15' H15D . . 110.5 ?
    H15C C15' H15D . . 108.7 ?
loop_
    _geom_torsion_atom_site_label_1
    _geom_torsion_atom_site_label_2
    _geom_torsion_atom_site_label_3
    _geom_torsion_atom_site_label_4
    _geom_torsion_site_symmetry_1
    _geom_torsion_site_symmetry_2
    _geom_torsion_site_symmetry_3
    _geom_torsion_site_symmetry_4
    _geom_torsion
    _geom_torsion_publ_flag
    C14 O2 C2 C1 . . . . 170.15(11) ?
    C14 O2 C2 C3 . . . . -12.94(18) ?
    C6 C1 C2 O2 . . . . 176.11(8) ?
    C7 C1 C2 O2 . . . . 1.54(14) ?
    C6 C1 C2 C3 . . . . -0.83(16) ?
    C7 C1 C2 C3 . . . . -175.40(11) ?
    O2 C2 C3 C4 . . . . -174.32(11) ?
    C1 C2 C3 C4 . . . . 2.42(18) ?
    C2 C3 C4 C5 . . . . -1.88(17) ?
    C3 C4 C5 C4 . . . 8_644 179.78(13) ?
    C3 C4 C5 C6 . . . . -0.22(13) ?
    C2 C1 C6 C1 . . . 8_644 178.75(11) ?
    C7 C1 C6 C1 . . . 8_644 -7.09(7) ?
    C2 C1 C6 C5 . . . . -1.25(11) ?
    C7 C1 C6 C5 . . . . 172.91(7) ?
    C4 C5 C6 C1 . . . . 1.79(7) ?
    C4 C5 C6 C1 8_644 . . . -178.21(7) ?
    C4 C5 C6 C1 . . . 8_644 -178.21(7) ?
    C4 C5 C6 C1 8_644 . . 8_644 1.79(7) ?
    C2 C1 C7 O1 . . . . 109.85(12) ?
    C6 C1 C7 O1 . . . . -64.54(14) ?
    C2 C1 C7 C8 . . . . -68.9(4) ?
    C6 C1 C7 C8 . . . . 116.7(4) ?
    O1 C7 C8 C9 . . . . 168.9(5) ?
    C1 C7 C8 C9 . . . . -12.3(9) ?
    O1 C7 C8 C13 . . . . -10.0(8) ?
    C1 C7 C8 C13 . . . . 168.8(5) ?
    C13 C8 C9 C10 . . . . 2.3(10) ?
    C7 C8 C9 C10 . . . . -176.7(4) ?
    C8 C9 C10 C11 . . . . -0.7(7) ?
    C9 C10 C11 O3 . . . . 177.9(3) ?
    C9 C10 C11 C12 . . . . -1.8(4) ?
    O3 C11 C12 C13 . . . . -177.0(2) ?
    C10 C11 C12 C13 . . . . 2.7(3) ?
    C11 C12 C13 C8 . . . . -1.2(6) ?
    C9 C8 C13 C12 . . . . -1.3(10) ?
    C7 C8 C13 C12 . . . . 177.6(4) ?
    C12 C11 O3 C15 . . . . 176.67(16) ?
    C10 C11 O3 C15 . . . . -3.0(3) ?
    C11 O3 C15 C16 . . . . -173.45(13) ?
    C13' C8' C9' C10' . . . . -1(4) ?
    C8' C9' C10' C11' . . . . 0(2) ?
    C9' C10' C11' O3' . . . . 178.0(8) ?
    C9' C10' C11' C12' . . . . -1.2(12) ?
    O3' C11' C12' C13' . . . . -177.1(7) ?
    C10' C11' C12' C13' . . . . 2.0(11) ?
    C11' C12' C13' C8' . . . . -2(2) ?
    C9' C8' C13' C12' . . . . 2(3) ?
    C12' C11' O3' C15' . . . . 8.7(8) ?
    C10' C11' O3' C15' . . . . -170.5(5) ?
loop_
    _geom_hbond_atom_site_label_D
    _geom_hbond_atom_site_label_H
    _geom_hbond_atom_site_label_A
    _geom_hbond_site_symmetry_A
    _geom_hbond_distance_DH
    _geom_hbond_distance_HA
    _geom_hbond_distance_DA
    _geom_hbond_angle_DHA
    _geom_hbond_publ_flag
    C16 H16C O1 2_655 0.98 2.51 3.4919(16) 175 y
    C14 H14C Cg1 2_655 0.98 2.83 3.716(2) 151 y
    C15 H15B Cg2 2_655 0.99 2.80 3.6831(19) 149 y
_iucr_refine_instructions_details
;
TITL Yonelab_130228_1_
CELL  1.54187  19.6446  21.5251  22.9585   90.000   90.000   90.000
ZERR    16.00   0.0004   0.0004   0.0004    0.000    0.000    0.000
LATT   4
SYMM  - X, 1/4 + Y, 1/4 + Z
SYMM  1/4 + X, - Y, 1/4 + Z
SYMM  1/4 - X, 3/4 - Y, 1/2 + Z
SFAC  C    H    O
UNIT  480  448  96
MERG   2
exyz c16 c16'
eadp c16 c16'
exyz c7 c7'
eadp c7 c7'
FMAP   2
PLAN   20
SIZE     0.50   0.50   0.60
ACTA
BOND   $H
CONF
LIST   4
WPDB  -2
L.S.  20
TEMP   -80.00
WGHT    0.050600    5.233300
FVAR       0.16136   0.76897
PART    1
O1    3    0.624036    0.049431    0.433475    11.00000    0.04805    0.06165 =
         0.04396    0.00538   -0.00287    0.00538
O2    3    0.490331    0.011584    0.343620    11.00000    0.05878    0.06752 =
         0.06124   -0.01247   -0.00511   -0.01297
C1    1    0.576761    0.085687    0.345272    11.00000    0.04183    0.04620 =
         0.03862   -0.00377   -0.00231    0.00934
C2    1    0.531434    0.050382    0.312861    11.00000    0.04721    0.05214 =
         0.04934   -0.00763   -0.00604    0.00854
C3    1    0.530799    0.052648    0.251356    11.00000    0.06213    0.05982 =
         0.04889   -0.01302   -0.01687    0.01350
AFIX  43
H3    2    0.498343    0.029441    0.229732    11.00000   -1.20000
AFIX   0
C4    1    0.577340    0.088531    0.223877    11.00000    0.07157    0.06284 =
         0.03603   -0.00673   -0.00982    0.02310
AFIX  43
H4    2    0.577822    0.089097    0.182503    11.00000   -1.20000
AFIX   0
C5    1    0.625000    0.125000    0.254125    10.50000    0.05813    0.05128 =
         0.03608    0.00000    0.00000    0.02112
C6    1    0.625000    0.125000    0.316750    10.50000    0.04344    0.04591 =
         0.03507    0.00000    0.00000    0.01503
C7    1    0.575879    0.075241    0.410485    21.00000    0.04217    0.04307 =
         0.04073   -0.00201   -0.00108   -0.00168
C8    1    0.516960    0.094580    0.447234    21.00000    0.04106    0.04202 =
         0.03053   -0.00011    0.00149   -0.00269
C9    1    0.467304    0.132907    0.424830    21.00000    0.04868    0.04886 =
         0.03624    0.00502    0.00244    0.00051
AFIX  43
H9    2    0.469696    0.145094    0.385112    21.00000   -1.20000
AFIX   0
C10   1    0.413899    0.154102    0.458951    21.00000    0.04333    0.04755 =
         0.04230    0.00591    0.00350    0.00309
AFIX  43
H10   2    0.380273    0.180910    0.443056    21.00000   -1.20000
AFIX   0
C11   1    0.410444    0.135422    0.516832    21.00000    0.04436    0.04544 =
         0.03933    0.00149    0.00609   -0.00127
C12   1    0.458744    0.094856    0.539268    21.00000    0.05610    0.05465 =
         0.03472    0.00654    0.00471    0.00172
AFIX  43
H12   2    0.455151    0.080734    0.578351    21.00000   -1.20000
AFIX   0
C13   1    0.511748    0.075170    0.504848    21.00000    0.04577    0.04759 =
         0.03607    0.00262   -0.00028    0.00408
AFIX  43
H13   2    0.545170    0.048030    0.520560    21.00000   -1.20000
AFIX   0
O3    3    0.361673    0.154608    0.555168    21.00000    0.05813    0.06474 =
         0.04577    0.00593    0.01574    0.00935
C15   1    0.313013    0.198837    0.535398    21.00000    0.04482    0.04962 =
         0.05464    0.00066    0.00686   -0.00293
AFIX  23
H15A  2    0.283581    0.180341    0.504992    21.00000   -1.20000
H15B  2    0.336238    0.235604    0.518779    21.00000   -1.20000
AFIX   0
C16   1    0.270904    0.217344    0.587939    21.00000    0.05301    0.07028 =
         0.05841   -0.00921    0.01477   -0.00208
AFIX  33
H16A  2    0.250894    0.180136    0.605600    21.00000   -1.50000
H16B  2    0.234505    0.245614    0.575709    21.00000   -1.50000
H16C  2    0.300091    0.238248    0.616474    21.00000   -1.50000
AFIX   0
C14   1    0.435759   -0.018022    0.313145    11.00000    0.06062    0.08514 =
         0.09691   -0.02300   -0.01199   -0.01458
AFIX 137
H14A  2    0.403529    0.013491    0.299409    11.00000   -1.50000
H14B  2    0.412347   -0.046873    0.339395    11.00000   -1.50000
H14C  2    0.454000   -0.040971    0.279746    11.00000   -1.50000
AFIX   0
PART    2
same c7 > C15
C7'   1    0.575879    0.075241    0.410485   -21.00000    0.04217    0.04307 =
         0.04073   -0.00201   -0.00108   -0.00168
C8'   1    0.512129    0.101821    0.433794   -21.00000    0.05624    0.04949 =
         0.01817    0.00514   -0.00485   -0.01129
C9'   1    0.466373    0.140770    0.406129   -21.00000    0.03278    0.04312 =
         0.03324   -0.00036    0.00107    0.00550
AFIX  43
H9'   2    0.474295    0.150455    0.366332   -21.00000   -1.20000
AFIX   0
C10'  1    0.410275    0.166306    0.432509   -21.00000    0.04632    0.05238 =
         0.03080    0.00671   -0.00334    0.00016
AFIX  43
H10'  2    0.380161    0.192588    0.411507   -21.00000   -1.20000
AFIX   0
C11'  1    0.398758    0.152543    0.491080   -21.00000    0.03910    0.04689 =
         0.02690    0.00822   -0.00351   -0.00289
C12'  1    0.440898    0.113861    0.521902   -21.00000    0.04720    0.05312 =
         0.02365    0.01679   -0.00377    0.00990
AFIX  43
H12'  2    0.431945    0.103647    0.561423   -21.00000   -1.20000
AFIX   0
C13'  1    0.497740    0.090047    0.492585   -21.00000    0.05361    0.04632 =
         0.05516    0.01453   -0.02183    0.00744
AFIX  43
H13'  2    0.528335    0.064415    0.513784   -21.00000   -1.20000
AFIX   0
O3'   3    0.343491    0.181302    0.514089   -21.00000    0.04155    0.07022 =
         0.03169   -0.00090    0.00687    0.00851
C15'  1    0.332204    0.178570    0.576151   -21.00000    0.04909    0.06834 =
         0.03053    0.00094    0.00235   -0.01452
AFIX  23
H15C  2    0.372148    0.195109    0.597384   -21.00000   -1.20000
H15D  2    0.324336    0.135157    0.588698   -21.00000   -1.20000
AFIX   0
C16'  1    0.270904    0.217344    0.587939   -21.00000    0.05301    0.07028 =
         0.05841   -0.00921    0.01477   -0.00208
AFIX  33
H16D  2    0.279148    0.259919    0.574560   -21.00000   -1.50000
H16E  2    0.261547    0.217614    0.629867   -21.00000   -1.50000
H16F  2    0.231699    0.200004    0.567145   -21.00000   -1.50000
HKLF 4
REM  Yonelab_130228_1_
REM R1 =  0.0410 for   2113 Fo > 4sig(Fo)  and  0.0421 for all   2230 data
REM    238 parameters refined using     20 restraints
END
WGHT      0.0583      4.7184
REM Highest difference peak  0.198,  deepest hole -0.307,  1-sigma level  0.084
Q1    1   0.3750  0.2714  0.3750  10.50000  0.05    0.20
Q2    1   0.3773  0.2636  0.4415  11.00000  0.05    0.19
Q3    1   0.3991  0.2525  0.4790  11.00000  0.05    0.18
Q4    1   0.3691  0.2747  0.4864  11.00000  0.05    0.18
Q5    1   0.5000  0.0000  0.5000  10.50000  0.05    0.17
Q6    1   0.5234 -0.0194  0.3814  11.00000  0.05    0.17
;
data_global
_journal_date_recd_electronic     2013-03-05
_journal_date_accepted     2013-03-28
_journal_name_full     'Acta Crystallographica, Section E'
_journal_year     2013
_journal_volume     69
_journal_issue      5
_journal_page_first     o651
_journal_page_last     o651
_journal_paper_category     QO
_journal_paper_doi     10.1107/S1600536813008581
_journal_coeditor_code     GK2562
_publ_contact_author_name     'Akiko Okamoto'
_publ_contact_author_address
;
Department of Organic and Polymer Materials Chemistry,
Tokyo University of Agriculture & Technology, Koganei, Tokyo 184-8588, Japan
;
_publ_contact_author_email     'aokamoto@cc.tuat.ac.jp'
_publ_contact_author_fax     '+81-42-388-7291'
_publ_contact_author_phone     '+81-42-388-7601'
_publ_section_title
;
(4-Ethoxybenzoyl)[8-(4-ethoxybenzoyl)-2,7-dimethoxynaphthalen-1-yl]methanone
;
loop_
    _publ_author_name
    _publ_author_footnote
    _publ_author_address
    'Sasagawa, Kosuke' .
;
Department of Organic and Polymer Materials Chemistry,
Tokyo University of Agriculture & Technology, Koganei, Tokyo 184-8588, Japan
;
    'Sakamoto, Rei' .
;
Department of Organic and Polymer Materials Chemistry,
Tokyo University of Agriculture & Technology, Koganei, Tokyo 184-8588, Japan
;
    'Hijikata, Daichi' .
;
Department of Organic and Polymer Materials Chemistry,
Tokyo University of Agriculture & Technology, Koganei, Tokyo 184-8588, Japan
;
    'Yonezawa, Noriyuki' .
;
Department of Organic and Polymer Materials Chemistry,
Tokyo University of Agriculture & Technology, Koganei, Tokyo 184-8588, Japan
;
    'Okamoto, Akiko' .
;
Department of Organic and Polymer Materials Chemistry,
Tokyo University of Agriculture & Technology, Koganei, Tokyo 184-8588, Japan
;
