# Supplementary material for: (4-Eth­oxy­benzo­yl)[8-(4-eth­oxy­benzo­yl)-2,7-di­meth­oxy­naphthalen-1-yl]methanone
Source: Acta Crystallogr Sect E Struct Rep Online. 2013 Apr 5;69(Pt 5):o651. doi: 10.1107/S1600536813008581 (PMC3647849; doi:10.1107/S1600536813008581)
Supplement: Supplementary file 2 [file e-69-0o651-Isup2.hkl]

#
# h,k,l, Fc-squared, Fo-squared, sigma(Fo-squared) and status flag
#
data_I
_shelx_title ' Yonelab_130228_1_'
_shelx_refln_list_code          4
_shelx_F_calc_maximum     1017.27
_exptl_crystal_F_000      4096.00
_reflns_d_resolution_high  0.8305
 
loop_
 _symmetry_equiv_pos_as_xyz
 'x, y, z'
 '-x, y+1/4, z+1/4'
 'x+1/4, -y, z+1/4'
 '-x+1/4, -y+3/4, z+1/2'
 'x, y+1/2, z+1/2'
 '-x, y+3/4, z+3/4'
 'x+1/4, -y+1/2, z+3/4'
 '-x+1/4, -y+5/4, z+1'
 'x+1/2, y, z+1/2'
 '-x+1/2, y+1/4, z+3/4'
 'x+3/4, -y, z+3/4'
 '-x+3/4, -y+3/4, z+1'
 'x+1/2, y+1/2, z'
 '-x+1/2, y+3/4, z+1/4'
 'x+3/4, -y+1/2, z+1/4'
 '-x+3/4, -y+5/4, z+1/2'
 '-x, -y, -z'
 'x, -y-1/4, -z-1/4'
 '-x-1/4, y, -z-1/4'
 'x-1/4, y-3/4, -z-1/2'
 '-x, -y+1/2, -z+1/2'
 'x, -y+1/4, -z+1/4'
 '-x-1/4, y+1/2, -z+1/4'
 'x-1/4, y-1/4, -z'
 '-x+1/2, -y, -z+1/2'
 'x+1/2, -y-1/4, -z+1/4'
 '-x+1/4, y, -z+1/4'
 'x+1/4, y-3/4, -z'
 '-x+1/2, -y+1/2, -z'
 'x+1/2, -y+1/4, -z-1/4'
 '-x+1/4, y+1/2, -z-1/4'
 'x+1/4, y-1/4, -z-1/2'
 
_cell_length_a    19.6446
_cell_length_b    21.5251
_cell_length_c    22.9585
_cell_angle_alpha  90.000
_cell_angle_beta   90.000
_cell_angle_gamma  90.000
 
_shelx_F_squared_multiplier     1.000
 
loop_
 _refln_index_h
 _refln_index_k
 _refln_index_l
 _refln_F_squared_calc
 _refln_F_squared_meas
 _refln_F_squared_sigma
 _refln_observed_status
   4   0   0    18210.51    16028.87    116.54 o
   8   0   0    28544.00    28423.62    188.00 o
  12   0   0     2685.51     2629.36     20.63 o
  16   0   0       89.55       50.93      7.71 o
  20   0   0    19108.54    19519.40    228.47 o
   2   2   0     2227.15     2697.49     12.04 o
   6   2   0     1456.62     1375.19      6.64 o
  10   2   0     1479.88     1638.94     11.33 o
  14   2   0     1201.75     1141.51     12.96 o
  18   2   0    26112.39    26581.44    217.66 o
  22   2   0     1497.16     1547.67     17.99 o
   0   4   0   284947.16   196359.34   2983.81 o
   4   4   0   191352.95   164000.41   1052.10 o
   8   4   0     3877.99     3688.08     13.59 o
  12   4   0       10.22       30.54      5.45 o
  16   4   0     6438.58     5848.88     45.21 o
  20   4   0      504.87      547.85     13.57 o
   2   6   0   114709.32   101853.98    622.54 o
   6   6   0    13704.66    14644.76     53.34 o
  10   6   0     6800.27     6215.75     25.02 o
  14   6   0      643.81      569.28     10.60 o
  18   6   0     4732.38     4456.93     42.62 o
  22   6   0     2801.44     2841.70     42.33 o
   0   8   0    31089.38    30881.08    243.95 o
   4   8   0     2615.61     2225.56     12.01 o
   8   8   0     8884.03    10909.89     45.27 o
  12   8   0      679.54      749.97      9.45 o
  16   8   0        1.07       23.21      8.68 o
  20   8   0     2159.89     2317.36     29.24 o
   2  10   0     2832.24     3019.24     12.36 o
   6  10   0    63305.84    67816.36    401.91 o
  10  10   0      524.83      682.08      9.72 o
  14  10   0    21860.09    21663.87    200.18 o
  18  10   0     1438.88     1466.98     19.54 o
   0  12   0     6711.63     7281.25     50.55 o
   4  12   0     1505.38     1601.73     11.85 o
   8  12   0     8431.79     7952.47     46.99 o
  12  12   0    52278.29    51251.15    508.82 o
  16  12   0      246.98      254.78     11.09 o
  20  12   0      319.68      391.03     12.08 o
   2  14   0     6786.44     6808.70     34.44 o
   6  14   0    14891.86    15056.93    102.98 o
  10  14   0    55547.81    53822.92    537.81 o
  14  14   0     2122.98     1962.94     21.85 o
  18  14   0      540.61      430.73     11.60 o
   0  16   0     3316.91     3427.40     38.88 o
   4  16   0      193.37      185.88      7.84 o
   8  16   0      522.85      536.88     14.44 o
  12  16   0     3738.57     3360.22     31.56 o
  16  16   0      896.34      863.97     15.54 o
   2  18   0     2122.27     2038.75     25.26 o
   6  18   0      970.83      919.24     17.04 o
  10  18   0     1517.03     1357.66     22.65 o
  14  18   0     2683.42     2698.13     29.47 o
   0  20   0     2935.50     3088.94     67.39 o
   4  20   0      105.40      119.95      7.40 o
   8  20   0      668.13      656.43     14.14 o
  12  20   0     1064.64     1119.99     14.93 o
   2  22   0     2148.19     2024.56     26.43 o
   6  22   0      471.40      562.47     11.78 o
  10  22   0     1611.66     1647.90     20.17 o
   0  24   0     1715.56     1778.97     30.17 o
   4  24   0      353.21      370.93     11.01 o
   8  24   0       12.04        8.37      6.96 o
   1   1   1     1038.08     1110.36      5.01 o
   3   1   1    76860.19    68870.09    244.78 o
   5   1   1     1105.16     1246.56      5.09 o
   7   1   1     3155.66     3169.24      8.66 o
   9   1   1      962.92      964.52      4.48 o
  11   1   1      200.27      126.32      3.32 o
  13   1   1      620.22      708.29      5.12 o
  15   1   1      843.92      903.26      7.76 o
  17   1   1      596.94      546.90      7.37 o
  19   1   1     3380.75     3221.91     19.69 o
  21   1   1     5135.27     5438.78     68.33 o
  23   1   1      133.93      134.38     12.12 o
   1   3   1    22477.71    21721.07     56.37 o
   3   3   1    56348.82    51904.29    163.79 o
   5   3   1      514.49      716.73      6.43 o
   7   3   1      503.80      620.49      3.22 o
   9   3   1      897.55     1027.42      3.90 o
  11   3   1     4116.46     4034.78     12.02 o
  13   3   1     1235.87     1185.40      7.41 o
  15   3   1     3837.05     3685.29     20.05 o
  17   3   1       50.07       97.21      5.37 o
  19   3   1       59.57       57.77      5.55 o
  21   3   1     1460.90     1459.39     12.71 o
  23   3   1      695.95      715.02     10.29 o
   1   5   1        5.09       50.41      6.16 o
   3   5   1  1034829.00   606258.56   5458.22 o
   5   5   1    17215.25    16996.38     43.24 o
   7   5   1      200.34      163.75      2.71 o
   9   5   1        1.84       16.56      1.41 o
  11   5   1       42.12       48.00      3.40 o
  13   5   1      301.56      309.47      4.83 o
  15   5   1     4737.65     4498.90     25.51 o
  17   5   1    16020.26    16322.06     99.40 o
  19   5   1      357.79      435.78      8.86 o
  21   5   1       64.02       80.99      5.03 o
  23   5   1      525.01      518.20      8.48 o
   1   7   1    17085.48    17531.57     48.14 o
   3   7   1     2048.25     2456.32      7.54 o
   5   7   1    32251.91    35001.20    108.46 o
   7   7   1      438.57      351.07      2.61 o
   9   7   1      195.35      210.01      2.71 o
  11   7   1      169.47      156.08      3.20 o
  13   7   1     1615.49     1608.19     10.76 o
  15   7   1    20332.49    19848.73    123.56 o
  17   7   1       52.60       63.31      6.09 o
  19   7   1        1.91        9.28      4.65 o
  21   7   1      432.73      490.98      8.07 o
   1   9   1     1565.34     1587.32      8.71 o
   3   9   1    27102.32    29553.95     97.53 o
   5   9   1      117.10      148.92      2.96 o
   7   9   1    69650.38    69216.88    285.28 o
   9   9   1        4.87       11.07      2.21 o
  11   9   1      531.06      502.78      4.68 o
  13   9   1      803.91      822.21      9.45 o
  15   9   1     8737.50     8516.72     58.89 o
  17   9   1       39.48       41.50      6.16 o
  19   9   1       47.36       54.86      6.01 o
  21   9   1        4.57       11.06      4.41 o
   1  11   1      137.57      237.62      2.40 o
   3  11   1    13370.89    14228.47     44.40 o
   5  11   1    18698.01    18940.59     61.70 o
   7  11   1     4332.58     4361.39     15.33 o
   9  11   1    12741.07    12965.41     55.79 o
  11  11   1       52.04       80.81      6.21 o
  13  11   1      806.04      808.94     11.41 o
  15  11   1     2943.01     2635.37     22.71 o
  17  11   1      971.04      917.09     12.08 o
  19  11   1        9.08       22.73      5.51 o
  21  11   1        2.42        4.34      4.10 o
   1  13   1     8816.45     9446.83     32.70 o
   3  13   1     5144.14     5176.42     17.77 o
   5  13   1       16.80       24.55      3.34 o
   7  13   1       51.31       51.76      4.55 o
   9  13   1        0.03       34.81      5.77 o
  11  13   1     8561.49     8707.72     50.61 o
  13  13   1     2280.97     2197.44     18.29 o
  15  13   1      146.81      134.30      7.58 o
  17  13   1      666.52      609.00     10.20 o
  19  13   1      134.45      124.88      5.91 o
   1  15   1     2076.47     2084.75     12.38 o
   3  15   1        7.66       22.61      3.43 o
   5  15   1       47.15       60.92      5.52 o
   7  15   1      485.44      534.23      8.15 o
   9  15   1     1120.70     1104.58     11.63 o
  11  15   1     1529.72     1523.08     13.21 o
  13  15   1     3578.68     3368.50     22.94 o
  15  15   1      290.86      312.87      7.55 o
  17  15   1      315.04      325.81      8.22 o
  19  15   1       14.48       18.06      5.26 o
   1  17   1     1518.75     1416.37     12.15 o
   3  17   1      296.34      342.41      6.15 o
   5  17   1      232.27      259.11      6.59 o
   7  17   1     2644.80     2583.30     19.71 o
   9  17   1     4761.56     4712.38     32.98 o
  11  17   1     3850.75     3478.16     23.08 o
  13  17   1     1652.52     1563.93     12.83 o
  15  17   1     2098.90     1996.09     27.03 o
  17  17   1      515.40      494.13      9.18 o
   1  19   1      458.81      453.91      7.90 o
   3  19   1      298.77      339.66      7.64 o
   5  19   1       43.72       49.18      5.51 o
   7  19   1     6132.98     6057.41     42.78 o
   9  19   1       51.07       66.43      6.35 o
  11  19   1       14.30       27.21      4.82 o
  13  19   1     1131.70      911.84      9.06 o
  15  19   1       69.62       39.88      4.86 o
   1  21   1      332.99      311.30      7.95 o
   3  21   1      316.72      333.28      8.94 o
   5  21   1      824.47      838.59     11.11 o
   7  21   1      337.51      287.80      9.97 o
   9  21   1       14.06       11.95      4.37 o
  11  21   1        0.55        1.76      4.16 o
  13  21   1      536.65      546.75     11.99 o
   1  23   1      112.69      107.73      7.30 o
   3  23   1     1882.16     1945.52     18.59 o
   5  23   1      720.41      645.25     10.78 o
   7  23   1       71.92       45.83      7.36 o
   9  23   1       75.27      102.87      7.02 o
   1  25   1      619.14      670.02      8.68 o
   3  25   1      115.25      142.60      6.83 o
   5  25   1      713.94      796.78     13.84 o
   2   0   2   265930.69   196108.17   1465.62 o
   6   0   2    17001.26    17545.96     86.89 o
  10   0   2    10567.86    11283.63     48.00 o
  14   0   2     2433.96     2516.70     21.18 o
  18   0   2     5538.60     5615.77     41.36 o
  22   0   2     2243.06     2482.05     23.54 o
   0   2   2   178063.77   137223.33   1038.92 o
   2   2   2    11364.71    11367.53     24.86 o
   4   2   2      272.87      318.23      3.65 o
   6   2   2     2213.90     2668.24      9.04 o
   8   2   2     2786.43     2836.26      7.73 o
  10   2   2      842.87      861.78      4.17 o
  12   2   2       34.84       72.76      2.48 o
  14   2   2       47.07       60.78      3.75 o
  16   2   2      119.71      126.25      5.10 o
  18   2   2     1351.37     1240.95     10.59 o
  20   2   2     4812.97     4920.39     29.86 o
  22   2   2       26.68       15.57      3.97 o
   2   4   2    27868.24    27186.81     78.90 o
   4   4   2   136478.31   123166.43    520.85 o
   6   4   2     2673.13     2781.23      7.87 o
   8   4   2     5847.73     6351.23     16.77 o
  10   4   2     3100.56     3105.56      9.16 o
  12   4   2     1794.86     2113.54      8.37 o
  14   4   2        0.68        5.84      3.17 o
  16   4   2     2609.61     2597.89     18.53 o
  18   4   2     3574.11     3598.67     22.40 o
  20   4   2      166.41      156.32      6.35 o
  22   4   2      577.22      632.44      7.33 o
   0   6   2     4808.66     4214.51     28.92 o
   2   6   2    47907.66    45486.39    152.30 o
   4   6   2    33477.20    33536.82    103.33 o
   6   6   2    48914.16    51340.78    177.09 o
   8   6   2    10621.28    11356.12     29.60 o
  10   6   2     1077.91     1275.58      5.47 o
  12   6   2      765.57      678.48      5.47 o
  14   6   2      680.03      647.70      8.54 o
  16   6   2      528.02      517.28     10.13 o
  18   6   2     5190.47     5150.13     34.49 o
  20   6   2        5.40       10.84      4.34 o
  22   6   2      247.14      202.16      5.38 o
   2   8   2    49219.11    50351.45    183.12 o
   4   8   2     8487.05     8836.19     27.18 o
   6   8   2    20108.66    19595.21     56.57 o
   8   8   2    10347.83    10427.85     30.48 o
  10   8   2     1535.12     1391.17      6.01 o
  12   8   2     2777.81     2334.22     14.09 o
  14   8   2      735.08      701.17      8.60 o
  16   8   2     5062.46     4956.06     33.16 o
  18   8   2     1609.45     1531.72     14.77 o
  20   8   2        0.09        7.40      4.42 o
  22   8   2      754.63      795.59      9.44 o
   0  10   2     2546.31     2701.70     11.98 o
   2  10   2     1910.15     2057.15      6.75 o
   4  10   2     2546.92     2391.10      8.53 o
   6  10   2    49771.15    53180.93    205.51 o
   8  10   2    19940.07    20961.88     73.64 o
  10  10   2     3282.63     3450.57     16.17 o
  12  10   2     6284.71     5815.36     33.16 o
  14  10   2     8703.87     8449.82     51.81 o
  16  10   2       20.70       23.96      5.75 o
  18  10   2       38.71       47.69      5.87 o
  20  10   2      554.31      598.49      8.61 o
   2  12   2      475.45      436.30      3.36 o
   4  12   2     2280.23     2844.21      9.44 o
   6  12   2     3331.36     3538.40     12.29 o
   8  12   2     1422.22     1530.23      9.92 o
  10  12   2     8494.28     8203.24     42.93 o
  12  12   2     2325.88     2150.24     15.70 o
  14  12   2      175.84      198.11      6.86 o
  16  12   2      625.40      632.64      9.72 o
  18  12   2      325.13      355.20      7.86 o
  20  12   2      995.27      995.65     10.73 o
   0  14   2     1517.33     1319.54      9.51 o
   2  14   2     1220.03     1143.44      6.85 o
   4  14   2     6018.49     6025.17     25.20 o
   6  14   2     1637.86     1822.15     14.07 o
   8  14   2     2214.65     2276.08     14.02 o
  10  14   2     2404.04     2328.65     16.20 o
  12  14   2    18231.48    18124.75    106.10 o
  14  14   2       27.51       34.99      5.97 o
  16  14   2        8.93       15.31      5.38 o
  18  14   2     1084.19     1065.65     12.37 o
   2  16   2       41.84       47.84      4.50 o
   4  16   2      143.84      192.93      5.06 o
   6  16   2     2024.94     2110.39     13.91 o
   8  16   2     4811.92     4747.73     30.22 o
  10  16   2     2823.93     2661.07     20.20 o
  12  16   2      881.60      813.64     10.19 o
  14  16   2      935.07      911.83     10.22 o
  16  16   2        1.34        8.35      4.56 o
  18  16   2       52.19       30.75      4.91 o
   0  18   2     1154.41     1142.40     14.59 o
   2  18   2     3437.73     3454.61     23.52 o
   4  18   2      153.87      207.53     10.16 o
   6  18   2     3606.88     3487.95     27.38 o
   8  18   2      100.67      103.95      7.27 o
  10  18   2      674.65      679.29     10.94 o
  12  18   2       54.58       37.34      4.59 o
  14  18   2     2998.84     2885.06     21.54 o
  16  18   2      118.40       93.47      6.00 o
   2  20   2       67.00       84.39      5.17 o
   4  20   2      317.69      301.18      6.90 o
   6  20   2      131.87      163.46      6.97 o
   8  20   2        4.05        6.09      5.22 o
  10  20   2     3165.22     3129.70     25.13 o
  12  20   2       21.75       22.34      4.50 o
  14  20   2      239.25      321.95      8.04 o
   0  22   2        5.38        3.56      7.89 o
   2  22   2        4.45        4.22      4.67 o
   4  22   2     2206.71     2213.76     18.22 o
   6  22   2      120.61      157.95      8.87 o
   8  22   2     1836.08     1914.75     18.02 o
  10  22   2       67.71       67.71      5.12 o
  12  22   2       18.72        7.89      4.89 o
   2  24   2      775.70      740.08      9.07 o
   4  24   2     1861.52     1956.05     14.92 o
   6  24   2        2.61        3.52      4.72 o
   8  24   2      148.33      166.15      8.66 o
   1   1   3    11392.72    11207.61     28.99 o
   3   1   3    42187.24    39853.63    126.63 o
   5   1   3    27009.96    26773.42     78.04 o
   7   1   3    10392.97    10972.04     28.65 o
   9   1   3     4042.70     4484.12     12.46 o
  11   1   3     4527.46     4777.52     15.07 o
  13   1   3     6284.33     6114.49     21.94 o
  15   1   3       13.16       32.74      3.84 o
  17   1   3        0.20       16.62      3.85 o
  19   1   3     1767.96     1733.25     12.57 o
  21   1   3     1126.18     1110.34     11.34 o
  23   1   3       17.54       10.67      5.40 o
   1   3   3   156133.78   129562.03    577.17 o
   3   3   3   110474.02    98839.24    387.49 o
   5   3   3     5328.04     5559.96     13.84 o
   7   3   3    14932.34    16312.43     45.70 o
   9   3   3    19433.09    21295.15     65.54 o
  11   3   3     3658.83     3571.09     11.71 o
  13   3   3    15004.96    15601.09     68.91 o
  15   3   3       27.05       34.10      3.63 o
  17   3   3      445.81      445.92      8.21 o
  19   3   3     1925.39     1897.16     14.61 o
  21   3   3     1284.74     1318.75     11.51 o
  23   3   3     2152.03     2297.45     17.91 o
   1   5   3       24.68       36.44      1.91 o
   3   5   3   273246.56   234479.73   1271.74 o
   5   5   3   160032.39   151309.91    682.45 o
   7   5   3    29543.00    32940.52    101.98 o
   9   5   3      397.48      630.21      4.02 o
  11   5   3     3825.65     4484.65     14.00 o
  13   5   3      517.84      544.46      5.93 o
  15   5   3     6170.08     6026.90     34.78 o
  17   5   3      801.81      760.33     10.90 o
  19   5   3      498.20      545.71      9.25 o
  21   5   3      730.96      826.88      9.37 o
  23   5   3      120.73       92.45      7.52 o
   1   7   3    29546.50    29653.34     90.13 o
   3   7   3      184.22      289.47      4.17 o
   5   7   3     4271.01     4422.85     18.49 o
   7   7   3    14940.60    16771.87     45.58 o
   9   7   3     7080.01     7835.05     21.84 o
  11   7   3     1753.60     1852.54      8.25 o
  13   7   3      130.31      158.99      5.22 o
  15   7   3     5936.93     5423.79     35.83 o
  17   7   3     7799.47     7730.42     47.05 o
  19   7   3        5.42        7.86      4.62 o
  21   7   3      638.73      651.05      8.63 o
   1   9   3     4722.75     4898.06     18.87 o
   3   9   3    35363.73    36240.77    122.12 o
   5   9   3    39147.80    43851.32    149.18 o
   7   9   3    47014.50    51065.06    189.83 o
   9   9   3    11559.40    12381.31     41.71 o
  11   9   3     1318.88     1350.07      8.95 o
  13   9   3     1067.08     1045.54     11.67 o
  15   9   3     4835.67     4883.16     32.26 o
  17   9   3     1507.73     1475.31     14.97 o
  19   9   3       58.75       60.82      5.63 o
  21   9   3       13.71       10.50      3.90 o
   1  11   3        7.11       15.79      2.31 o
   3  11   3     2115.53     2048.31      6.89 o
   5  11   3    13630.61    13939.41     43.94 o
   7  11   3    34061.75    33971.44    137.31 o
   9  11   3     1319.45     1287.87      8.67 o
  11  11   3     1161.99     1170.28      9.77 o
  13  11   3       81.97       91.15      6.07 o
  15  11   3       13.35       28.71      5.41 o
  17  11   3       80.59       64.24      6.39 o
  19  11   3      262.17      261.18      7.09 o
  21  11   3       25.97       10.77      3.81 o
   1  13   3     1525.67     1719.17      8.06 o
   3  13   3      448.33      399.98      4.05 o
   5  13   3     2216.30     2335.48     10.56 o
   7  13   3       84.67      125.74     11.45 o
   9  13   3     7032.35     6483.56     32.67 o
  11  13   3     1549.71     1490.90     11.69 o
  13  13   3     1290.40     1321.42     12.43 o
  15  13   3     2912.31     2783.33     20.77 o
  17  13   3       20.64       30.61      5.81 o
  19  13   3        1.46        1.65      4.05 o
   1  15   3     1555.00     1712.42     17.01 o
   3  15   3    10151.33     9847.44     52.28 o
   5  15   3     1472.51     1327.89      9.44 o
   7  15   3     5681.81     5606.93     30.80 o
   9  15   3    11770.07    10886.17     57.86 o
  11  15   3     4003.59     3754.48     24.51 o
  13  15   3      433.57      492.26      8.78 o
  15  15   3       17.39       32.17      5.39 o
  17  15   3      366.69      398.21      8.16 o
  19  15   3      232.12      265.82      7.11 o
   1  17   3     1542.60     1637.93     12.88 o
   3  17   3      573.47      584.51      9.89 o
   5  17   3       10.61       15.80      4.09 o
   7  17   3     1978.72     1842.14     16.22 o
   9  17   3     1130.10     1087.29     11.90 o
  11  17   3     1243.36     1225.99     12.41 o
  13  17   3     1209.44     1177.91     11.28 o
  15  17   3      548.71      572.01      8.95 o
  17  17   3      146.17      143.75      5.50 o
   1  19   3       34.78       56.36      7.10 o
   3  19   3       50.47       53.15      5.72 o
   5  19   3     3468.93     3351.85     24.21 o
   7  19   3      564.30      531.37     10.15 o
   9  19   3     3079.15     3204.68     25.62 o
  11  19   3     1128.56     1078.54     12.47 o
  13  19   3     1980.32     1922.30     15.01 o
  15  19   3      936.88      892.59     12.07 o
   1  21   3       19.94       20.10      4.92 o
   3  21   3      811.95      819.47      9.91 o
   5  21   3     2599.00     2684.92     22.69 o
   7  21   3       18.73       35.70      5.97 o
   9  21   3      585.92      543.28     10.42 o
  11  21   3       45.72       42.23      5.66 o
  13  21   3      136.30      127.24      6.88 o
   1  23   3       85.85       95.63      5.74 o
   3  23   3      452.65      472.76      8.44 o
   5  23   3       20.83       15.32      6.62 o
   7  23   3      251.68      251.66      7.17 o
   9  23   3      334.78      358.78      8.16 o
   1  25   3       59.83       33.91      4.58 o
   3  25   3        3.32        4.82      5.34 o
   5  25   3       45.60       23.89      5.21 o
   0   0   4   200288.81   148589.00   2133.62 o
   4   0   4    20891.90    21180.76     81.45 o
   8   0   4     1171.28     1133.49      6.11 o
  12   0   4      476.29      533.60      5.94 o
  16   0   4     1227.11     1187.70     14.30 o
  20   0   4     1709.98     1756.64     56.59 o
   2   2   4    42565.14    39845.88    123.16 o
   4   2   4   178769.63   156672.38    727.07 o
   6   2   4    14034.56    14132.80     36.19 o
   8   2   4     2978.89     3524.83      9.76 o
  10   2   4    57302.96    64339.93    268.89 o
  12   2   4       69.29       83.90      2.48 o
  14   2   4       35.63       51.22      4.06 o
  16   2   4     2930.06     2685.04     17.08 o
  18   2   4     1102.77     1097.17     10.76 o
  20   2   4     2802.51     2765.31     19.49 o
  22   2   4        5.44        2.88      3.89 o
   0   4   4   179876.42   153484.09    961.80 o
   2   4   4    81371.50    77427.74    294.68 o
   4   4   4       40.94       59.19      2.06 o
   6   4   4       11.65       16.22      1.46 o
   8   4   4    21611.76    24548.22     75.68 o
  10   4   4      148.73      132.94      2.36 o
  12   4   4     4489.33     4286.39     15.09 o
  14   4   4     8445.13     8572.09     43.66 o
  16   4   4       64.59       64.88      5.88 o
  18   4   4      460.74      500.24      8.42 o
  20   4   4      310.14      318.99      7.84 o
  22   4   4        0.26        1.81      3.50 o
   2   6   4      670.35      574.27      2.97 o
   4   6   4    39987.75    40130.33    129.08 o
   6   6   4    15703.51    16760.03     45.62 o
   8   6   4     8745.23     8107.99     21.42 o
  10   6   4     3008.32     3233.96     10.14 o
  12   6   4     2335.97     2041.74     10.26 o
  14   6   4     6637.09     6547.07     36.38 o
  16   6   4       30.39       30.06      5.63 o
  18   6   4      349.14      343.69      8.02 o
  20   6   4      357.21      394.22      6.61 o
  22   6   4      102.14      141.57      5.19 o
   0   8   4    18035.89    17918.73     68.36 o
   2   8   4    10568.22    11418.83     30.72 o
   4   8   4    90555.40    90969.97    377.17 o
   6   8   4    57119.18    58665.41    220.28 o
   8   8   4     3415.62     3688.26     11.53 o
  10   8   4      620.28      657.34      4.18 o
  12   8   4      354.06      507.86      8.08 o
  14   8   4     3250.43     2953.57     20.35 o
  16   8   4       60.89       70.61      7.35 o
  18   8   4     1021.76     1095.87     12.47 o
  20   8   4      214.51      228.03      6.31 o
  22   8   4      421.36      478.86      9.31 o
   2  10   4     5354.94     5907.67     17.49 o
   4  10   4    32840.82    35592.02    124.90 o
   6  10   4      381.87      550.16      3.31 o
   8  10   4     6360.86     6554.59     23.37 o
  10  10   4      551.72      569.73      7.53 o
  12  10   4    12097.16    11911.44     68.53 o
  14  10   4        5.89       16.47      6.09 o
  16  10   4      126.08      102.62      6.27 o
  18  10   4      309.28      313.38      7.20 o
  20  10   4      173.01      138.37      5.58 o
   0  12   4     2367.11     2563.77     13.59 o
   2  12   4      668.49      642.17      4.26 o
   4  12   4     1229.46     1438.07      6.59 o
   6  12   4        0.03       11.66      2.02 o
   8  12   4     1417.95     1407.51      9.06 o
  10  12   4     2086.54     1995.18     12.88 o
  12  12   4      302.28      343.30      6.94 o
  14  12   4     1336.68     1336.20     13.97 o
  16  12   4      334.26      356.48      8.33 o
  18  12   4       29.02       49.06      5.32 o
  20  12   4      174.09      205.52      6.52 o
   2  14   4     1189.30     1446.31      8.33 o
   4  14   4      917.49      895.61      7.18 o
   6  14   4        0.60       17.37      3.67 o
   8  14   4     3791.26     3742.69     20.47 o
  10  14   4      418.86      444.16      9.14 o
  12  14   4     1918.51     1901.85     13.53 o
  14  14   4      218.38      211.66      6.43 o
  16  14   4      214.31      229.95      6.19 o
  18  14   4      393.94      405.28      7.78 o
   0  16   4       20.38       29.65      6.76 o
   2  16   4     3139.69     3198.11     20.54 o
   4  16   4      124.03      146.06      7.83 o
   6  16   4     2123.96     1948.82     14.24 o
   8  16   4       14.56       10.60      3.82 o
  10  16   4     4344.64     4331.17     26.93 o
  12  16   4      517.86      458.41      8.08 o
  14  16   4      371.66      399.68      8.47 o
  16  16   4        1.84        2.48      3.87 o
  18  16   4      131.62      102.91      7.31 o
   2  18   4      293.10      299.59      8.91 o
   4  18   4      869.68      856.28      9.45 o
   6  18   4       23.38       56.06      5.70 o
   8  18   4        2.16        5.16      4.61 o
  10  18   4      972.55      907.14     12.20 o
  12  18   4      670.35      592.21      9.10 o
  14  18   4      183.80      196.19      5.94 o
  16  18   4       35.59       26.23      4.83 o
   0  20   4     2031.53     2010.06     21.69 o
   2  20   4      300.19      279.42      6.41 o
   4  20   4        0.59        4.31      4.16 o
   6  20   4     1765.94     1720.52     17.80 o
   8  20   4     2129.12     2112.09     19.08 o
  10  20   4        0.62       10.84      5.00 o
  12  20   4       12.05        3.65      3.94 o
  14  20   4       88.15       44.59      7.50 o
   2  22   4       16.84       35.94      6.97 o
   4  22   4       16.05       35.16      5.99 o
   6  22   4      249.56      239.06      7.45 o
   8  22   4      749.77      812.20     10.22 o
  10  22   4      152.27      157.74      6.46 o
  12  22   4      102.18       94.37     12.09 o
   0  24   4       34.62       32.06      6.41 o
   2  24   4      134.03      126.14      7.84 o
   4  24   4       55.04       33.02      4.88 o
   6  24   4     1166.42     1225.66     13.60 o
   8  24   4      172.04      151.77      8.15 o
   1   1   5     1964.78     2048.53      6.02 o
   3   1   5    74337.32    71058.60    261.91 o
   5   1   5    38383.73    38553.34    120.90 o
   7   1   5     4332.53     4721.21     12.57 o
   9   1   5     4389.89     4720.92     13.67 o
  11   1   5      280.42      315.11      3.46 o
  13   1   5        0.79       30.15      2.77 o
  15   1   5      204.19      178.81      5.17 o
  17   1   5     1149.41     1175.10      9.83 o
  19   1   5     1143.69     1221.53     11.10 o
  21   1   5       95.73       85.40      4.88 o
  23   1   5       28.94       22.49      5.87 o
   1   3   5   115745.83   103179.10    418.79 o
   3   3   5    40885.28    41746.70    129.50 o
   5   3   5     2131.04     2217.45      7.35 o
   7   3   5    24296.11    27092.50     81.03 o
   9   3   5     3019.62     3330.54      9.87 o
  11   3   5     4384.35     4616.21     14.66 o
  13   3   5     5586.21     5789.47     24.05 o
  15   3   5      215.02      261.99      5.51 o
  17   3   5      163.53      159.85      5.66 o
  19   3   5      404.17      396.23      7.21 o
  21   3   5     1123.10     1138.89      9.86 o
  23   3   5      677.72      752.86     12.03 o
   1   5   5      852.73     1061.95      5.18 o
   3   5   5    11566.97    11310.42     32.49 o
   5   5   5    20027.33    21297.83     58.94 o
   7   5   5    27008.72    31954.32    101.18 o
   9   5   5     6477.56     6670.34     18.55 o
  11   5   5     6513.84     6204.18     20.81 o
  13   5   5     3503.54     3291.63     18.94 o
  15   5   5     1091.38     1084.28     11.47 o
  17   5   5     4725.68     4572.65     27.54 o
  19   5   5      206.41      208.31      6.88 o
  21   5   5      101.58      115.24      5.26 o
   1   7   5    17127.23    17595.79     46.10 o
   3   7   5     3284.06     3346.94      9.16 o
   5   7   5   108814.58   111030.36    498.37 o
   7   7   5    32688.84    36979.92    127.70 o
   9   7   5      419.93      420.72      3.28 o
  11   7   5     6037.16     5819.75     24.14 o
  13   7   5     3412.77     3482.89     21.10 o
  15   7   5     3142.32     2924.07     20.38 o
  17   7   5       29.37       30.06      5.20 o
  19   7   5      104.20       92.80      6.61 o
  21   7   5      686.33      746.14      8.20 o
   1   9   5     2888.81     2611.26      8.80 o
   3   9   5     8167.68     8887.20     26.15 o
   5   9   5     9826.04     9118.93     26.41 o
   7   9   5     1939.04     2145.51      7.79 o
   9   9   5     4566.82     4609.69     15.42 o
  11   9   5     1566.82     1605.85     11.32 o
  13   9   5     2353.54     2343.31     16.69 o
  15   9   5     8293.04     8068.98     46.67 o
  17   9   5      820.23      839.83     11.23 o
  19   9   5      332.74      315.94      7.16 o
  21   9   5      741.61      727.94      8.49 o
   1  11   5     2682.24     3138.09     12.26 o
   3  11   5      158.31      186.02      3.06 o
   5  11   5     1410.39     1318.06      5.94 o
   7  11   5    14410.96    14661.38     55.50 o
   9  11   5      899.25      985.30      8.48 o
  11  11   5     8232.30     7849.52     40.62 o
  13  11   5      112.83      103.67      6.25 o
  15  11   5      739.27      628.53      9.37 o
  17  11   5      715.27      769.66      9.98 o
  19  11   5      720.19      672.30     11.75 o
   1  13   5     1728.86     1752.93      8.26 o
   3  13   5        7.13       15.72      2.55 o
   5  13   5      607.76      628.19      5.02 o
   7  13   5    17550.65    17555.77     90.94 o
   9  13   5     4518.09     4142.34     22.20 o
  11  13   5       40.03       73.52      4.23 o
  13  13   5      576.56      551.65      8.01 o
  15  13   5      327.70      324.34      7.09 o
  17  13   5      281.47      303.20      6.45 o
  19  13   5      104.00      118.78      4.52 o
   1  15   5     3908.20     3565.26     20.70 o
   3  15   5     3213.22     3314.24     19.56 o
   5  15   5      420.63      457.29      6.06 o
   7  15   5     3779.92     3613.49     21.32 o
   9  15   5      632.98      632.29      8.42 o
  11  15   5      945.70     1003.56      9.40 o
  13  15   5      940.31      888.97      9.73 o
  15  15   5      141.05      172.62      5.80 o
  17  15   5       39.17       30.36      4.89 o
   1  17   5     1152.41     1231.99     11.08 o
   3  17   5      526.64      535.99      8.52 o
   5  17   5       10.21       17.14      5.32 o
   7  17   5      330.57      344.39      7.79 o
   9  17   5     3418.05     3203.85     21.43 o
  11  17   5       40.88       59.83      4.81 o
  13  17   5        3.25        0.21      4.33 o
  15  17   5      338.97      379.92      6.51 o
  17  17   5       23.56        8.65      4.49 o
   1  19   5     1419.00     1346.67     13.35 o
   3  19   5      109.18      135.27      5.38 o
   5  19   5      258.78      304.50      7.52 o
   7  19   5     2314.95     2319.40     19.24 o
   9  19   5     6585.25     6615.61     43.41 o
  11  19   5      252.04      234.01      7.01 o
  13  19   5      189.83      179.16      9.37 o
  15  19   5      270.50      242.18      7.57 o
   1  21   5       54.72       79.17      4.65 o
   3  21   5        0.04       23.44      4.52 o
   5  21   5     1101.01     1143.73     12.99 o
   7  21   5      344.18      325.98      8.67 o
   9  21   5      994.81      902.54     11.43 o
  11  21   5      648.07      637.65      9.02 o
  13  21   5      167.85      177.52      8.63 o
   1  23   5        3.57        2.89      3.11 o
   3  23   5       27.32       24.28      4.33 o
   5  23   5      138.10      146.06      6.58 o
   7  23   5      323.50      342.60      7.52 o
   9  23   5      112.31      104.35      8.55 o
   1  25   5       21.44       14.68      3.66 o
   3  25   5       76.23       53.60      5.13 o
   2   0   6    33957.55    34198.23    147.66 o
   6   0   6     2787.08     2960.74     15.25 o
  10   0   6   106585.78   113427.76    840.65 o
  14   0   6     3826.79     3861.27     26.08 o
  18   0   6      439.88      460.53      9.87 o
  22   0   6      270.13      305.99      9.74 o
   0   2   6    39695.27    36277.38    188.50 o
   2   2   6    13865.67    13985.21     51.62 o
   4   2   6     9133.37     8615.58     21.19 o
   6   2   6     1531.88     1186.20      4.90 o
   8   2   6    46324.29    50970.22    185.57 o
  10   2   6     1359.45     1478.62      5.95 o
  12   2   6     1281.79     1399.45      6.84 o
  14   2   6     3701.28     3632.36     17.99 o
  16   2   6      150.04      166.91      4.69 o
  18   2   6     1232.44     1287.53     12.52 o
  20   2   6      516.88      503.29      8.51 o
  22   2   6      312.06      346.22      9.52 o
   2   4   6     7220.02     6742.40     16.64 o
   4   4   6      800.97      767.92      4.64 o
   6   4   6      326.85      515.42      2.49 o
   8   4   6        7.61       31.65      1.56 o
  10   4   6     7648.30     8913.70     28.03 o
  12   4   6      654.09      554.13      4.99 o
  14   4   6     2566.70     2567.13     16.50 o
  16   4   6        5.18        9.81      3.87 o
  18   4   6       24.64       36.26      5.60 o
  20   4   6      263.75      307.16      7.39 o
  22   4   6      299.07      324.07      6.69 o
   0   6   6     3378.20     3738.59     14.44 o
   2   6   6     5587.82     5198.85     14.12 o
   4   6   6     8272.21     7631.96     19.72 o
   6   6   6     4312.29     4322.27     11.06 o
   8   6   6     6598.37     6297.82     18.83 o
  10   6   6     1958.19     2180.54     10.59 o
  12   6   6     4745.97     4630.39     22.03 o
  14   6   6     1227.26     1212.53     11.61 o
  16   6   6     1805.57     1942.36     14.61 o
  18   6   6      209.78      236.13      6.35 o
  20   6   6       97.35       81.20      4.51 o
  22   6   6      111.83       99.40     10.54 o
   2   8   6     1104.18     1058.19      4.28 o
   4   8   6     3924.68     3457.62      9.67 o
   6   8   6      460.72      527.84      5.08 o
   8   8   6     7558.91     7909.03     24.44 o
  10   8   6      496.64      592.65      4.89 o
  12   8   6      548.50      657.89      7.53 o
  14   8   6     1634.12     1500.97     13.40 o
  16   8   6      356.81      362.90      8.01 o
  18   8   6       15.04       36.76      4.74 o
  20   8   6       44.84       24.20      4.98 o
   0  10   6     2200.43     2486.46     13.55 o
   2  10   6    11537.09    11499.32     33.24 o
   4  10   6     3171.48     3663.19     10.80 o
   6  10   6     8009.36     8385.08     25.25 o
   8  10   6       18.04       55.40      5.48 o
  10  10   6      145.44      143.77      4.33 o
  12  10   6      382.36      339.53      6.92 o
  14  10   6      853.92      773.30      9.76 o
  16  10   6       68.58       69.05      5.17 o
  18  10   6      220.93      237.94      5.76 o
  20  10   6      560.19      601.20      9.66 o
   2  12   6    21631.95    23634.32     83.58 o
   4  12   6     2917.56     2864.06     10.59 o
   6  12   6      510.07      389.62      7.80 o
   8  12   6     8976.86     8786.94     41.49 o
  10  12   6     7229.99     7133.06     35.57 o
  12  12   6     1064.64      910.96     10.42 o
  14  12   6       54.68       72.65      6.06 o
  16  12   6      127.67      141.75      5.64 o
  18  12   6      862.15      867.83      9.75 o
  20  12   6      111.80       82.37      6.31 o
   0  14   6    16957.68    17369.50    121.19 o
   2  14   6     3253.69     3394.82     18.48 o
   4  14   6     2217.14     2304.19     13.86 o
   6  14   6     4119.01     4063.96     23.47 o
   8  14   6     1345.02     1302.51     11.25 o
  10  14   6     9488.54     8990.48     48.88 o
  12  14   6     4266.31     4084.96     24.70 o
  14  14   6       11.31       16.76      4.38 o
  16  14   6      217.11      281.19      7.46 o
  18  14   6      250.31      242.21      6.27 o
   2  16   6     2538.91     2748.75     17.54 o
   4  16   6        0.17        8.51      3.85 o
   6  16   6      423.31      425.17      7.84 o
   8  16   6     2226.01     2266.72     15.67 o
  10  16   6     4506.77     4323.92     26.60 o
  12  16   6       48.22       59.29      4.87 o
  14  16   6      109.58      131.75      5.89 o
  16  16   6      116.68       95.50      6.07 o
   0  18   6     1077.83     1070.61     14.28 o
   2  18   6      233.64      245.14      7.11 o
   4  18   6     1411.52     1400.93     12.74 o
   6  18   6      462.28      416.79      8.09 o
   8  18   6      140.43      127.55      6.47 o
  10  18   6      450.65      415.19      7.33 o
  12  18   6     1583.81     1525.97     12.49 o
  14  18   6      139.14      140.06      9.21 o
  16  18   6       54.32       47.19      8.92 o
   2  20   6     1356.84     1310.52     12.19 o
   4  20   6      654.10      597.84      8.75 o
   6  20   6     1886.59     1840.92     16.79 o
   8  20   6     1432.29     1486.04     13.72 o
  10  20   6     1370.40     1275.35     12.33 o
  12  20   6      408.99      401.23      7.61 o
  14  20   6      147.45      166.39      7.24 o
   0  22   6       12.76        8.46      5.87 o
   2  22   6      100.13      139.98      5.79 o
   4  22   6        6.58       15.23      4.07 o
   6  22   6      937.56      910.60     11.36 o
   8  22   6        8.44        8.24      4.52 o
  10  22   6       69.54       42.43      5.19 o
   2  24   6        6.87       10.34      2.84 o
   4  24   6       47.87       42.79      4.92 o
   6  24   6      150.60      133.61     12.23 o
   1   1   7       70.13       15.19      1.62 o
   3   1   7    31153.51    30179.59     85.64 o
   5   1   7     3723.43     3666.43     10.96 o
   7   1   7     9092.26    10191.39     27.27 o
   9   1   7    30825.62    34275.55    121.49 o
  11   1   7    12176.01    12677.84     42.32 o
  13   1   7    10592.69    10909.35     45.44 o
  15   1   7       48.88       47.09      3.64 o
  17   1   7        7.08       12.77      4.24 o
  19   1   7     2680.40     2755.07     20.18 o
  21   1   7      556.77      661.89      8.41 o
   1   3   7    18164.38    19065.88     52.08 o
   3   3   7    58730.73    59220.36    209.58 o
   5   3   7     2129.61     2234.72      6.49 o
   7   3   7    24213.94    25802.64     76.38 o
   9   3   7      857.71     1019.64      4.65 o
  11   3   7    10041.89    10988.51     37.84 o
  13   3   7     1477.84     1492.75     10.96 o
  15   3   7      195.24      291.53      5.83 o
  17   3   7      734.50      777.96      8.70 o
  19   3   7      514.21      549.42      7.94 o
  21   3   7        0.05        1.50      3.97 o
   1   5   7     5917.36     6072.51     17.06 o
   3   5   7    40475.98    40676.53    133.04 o
   5   5   7     9869.46    11491.43     30.68 o
   7   5   7    46177.15    51167.83    186.24 o
   9   5   7     7674.60     7733.68     23.68 o
  11   5   7      298.58      298.69      3.88 o
  13   5   7      471.84      621.36      6.53 o
  15   5   7       35.45       84.89      5.77 o
  17   5   7      616.47      482.04      7.14 o
  19   5   7      345.37      297.89      6.39 o
  21   5   7      265.46      290.43      6.93 o
   1   7   7     1191.22     1126.99      4.23 o
   3   7   7     5171.78     5129.17     13.97 o
   5   7   7     8727.85    10038.88     28.24 o
   7   7   7     3140.93     3067.27      9.34 o
   9   7   7     9500.51    10120.61     33.37 o
  11   7   7      229.04      242.81      4.15 o
  13   7   7      325.37      428.51      6.63 o
  15   7   7       87.70      129.23      5.38 o
  17   7   7      400.59      462.16      9.28 o
  19   7   7        0.64        4.92      4.36 o
  21   7   7      239.53      296.96      7.31 o
   1   9   7     1434.93     1347.88      5.26 o
   3   9   7      625.22      540.69      3.23 o
   5   9   7      647.62      656.37      4.59 o
   7   9   7      557.21      855.04      5.15 o
   9   9   7      399.20      396.85      4.55 o
  11   9   7     1034.50      971.02      9.17 o
  13   9   7       84.00       71.07      4.53 o
  15   9   7     1159.73     1050.11     11.91 o
  17   9   7      195.53      181.83      5.72 o
  19   9   7       92.56      102.07      4.62 o
  21   9   7        6.39        7.62      4.56 o
   1  11   7    12210.75    12240.31     38.68 o
   3  11   7      202.74      174.76      3.41 o
   5  11   7        0.29       18.92      2.19 o
   7  11   7     5129.96     5253.39     22.81 o
   9  11   7      809.54      801.41      7.47 o
  11  11   7      417.00      409.45      7.16 o
  13  11   7       34.47       63.04      5.60 o
  15  11   7        3.07        4.11      4.21 o
  17  11   7      506.36      528.49      8.30 o
  19  11   7      837.96      901.32      8.88 o
   1  13   7     5603.29     5800.44     22.44 o
   3  13   7      782.91      753.51      8.19 o
   5  13   7      403.29      412.17      5.24 o
   7  13   7    13288.38    12556.15     63.06 o
   9  13   7     1673.43     1785.46     12.02 o
  11  13   7     7369.60     6958.93     39.08 o
  13  13   7      865.99      783.98      9.57 o
  15  13   7      485.45      544.58      7.68 o
  17  13   7        9.09       15.83      3.99 o
  19  13   7      137.87      102.53      7.43 o
   1  15   7      597.35      639.15     11.96 o
   3  15   7     2018.39     2098.61     13.74 o
   5  15   7       59.84      106.87      5.02 o
   7  15   7      448.14      430.90      7.42 o
   9  15   7     1470.36     1597.14     12.95 o
  11  15   7       69.22       78.73      4.80 o
  13  15   7      331.63      354.54      7.22 o
  15  15   7      830.80      856.66     10.56 o
  17  15   7       36.82       23.61      3.85 o
   1  17   7     4387.32     4492.39     26.91 o
   3  17   7       92.04       84.13      5.09 o
   5  17   7     2236.32     2222.67     16.49 o
   7  17   7     2879.52     2763.28     20.88 o
   9  17   7      403.26      474.92      7.98 o
  11  17   7     1972.28     1748.61     14.23 o
  13  17   7      356.16      298.73      6.08 o
  15  17   7      123.38      101.59      5.09 o
   1  19   7      593.04      601.48      8.76 o
   3  19   7       38.26       36.06      5.41 o
   5  19   7        7.17        9.14      4.91 o
   7  19   7     1152.07     1184.18     13.40 o
   9  19   7      406.04      391.79      7.44 o
  11  19   7      545.94      538.12      7.91 o
  13  19   7      336.11      371.04      6.53 o
   1  21   7      235.59      243.08      6.53 o
   3  21   7       70.18       86.02      4.96 o
   5  21   7     1188.21     1253.08     12.13 o
   7  21   7      986.23      973.23     11.86 o
   9  21   7       12.93        6.41      3.54 o
  11  21   7      445.40      466.61      9.44 o
   1  23   7        0.79        5.07      3.31 o
   3  23   7     1155.24     1212.08     10.81 o
   5  23   7       52.38       54.40      4.29 o
   7  23   7      472.13      485.70      8.75 o
   9  23   7        6.38        7.16      5.20 o
   1  25   7      257.41      283.34      8.41 o
   0   0   8   246885.33   211374.13   2413.58 o
   4   0   8    42428.08    43526.30    191.44 o
   8   0   8     8739.58     9214.98     37.22 o
  12   0   8    17980.32    18643.16    114.64 o
  16   0   8     2128.95     2002.33     23.13 o
  20   0   8     4051.43     3914.64     44.30 o
   2   2   8      193.28      158.64      1.53 o
   4   2   8     2307.57     2660.11      6.89 o
   6   2   8     2619.85     2328.13      6.73 o
   8   2   8    16084.33    17481.94     51.49 o
  10   2   8       14.18       32.35      4.58 o
  12   2   8     8974.90     8867.85     37.46 o
  14   2   8       31.75       44.00      3.74 o
  16   2   8     2591.77     2460.39     17.04 o
  18   2   8      453.62      454.38      7.85 o
  20   2   8      235.87      237.36      7.49 o
  22   2   8       31.88       50.50      5.31 o
   0   4   8        3.82       34.27      4.16 o
   2   4   8     3430.54     3693.17      9.54 o
   4   4   8     2122.02     2573.58      6.89 o
   6   4   8    17857.12    18783.87     53.23 o
   8   4   8     2311.94     2541.27      9.60 o
  10   4   8     1680.38     1800.83      7.62 o
  12   4   8     1401.65     1504.74     10.01 o
  14   4   8      187.22      203.42      4.72 o
  16   4   8     1562.70     1460.20     12.64 o
  18   4   8      927.92      867.42      9.71 o
  20   4   8       54.01       49.17      5.45 o
  22   4   8       77.81       71.54      6.30 o
   2   6   8    29882.02    30521.82     92.19 o
   4   6   8    36116.80    39025.43    124.51 o
   6   6   8     7354.54     6644.85     18.59 o
   8   6   8       93.70      125.24      3.09 o
  10   6   8     5098.59     4906.40     18.40 o
  12   6   8     1457.96     1641.81     11.03 o
  14   6   8     6504.97     6537.95     35.00 o
  16   6   8     1382.31     1285.67     11.24 o
  18   6   8        0.14        5.92      4.40 o
  20   6   8      170.88      182.65      6.72 o
   0   8   8       32.44       51.39      2.86 o
   2   8   8     4942.43     4683.12     12.95 o
   4   8   8    33304.52    34463.52    116.38 o
   6   8   8    12809.73    13382.36     40.15 o
   8   8   8      956.13      956.69      5.30 o
  10   8   8     1130.39     1029.76      8.57 o
  12   8   8     1035.21     1061.33      9.34 o
  14   8   8     2144.77     2039.54     15.66 o
  16   8   8      225.57      233.43      6.66 o
  18   8   8      178.87      171.79      6.81 o
  20   8   8      167.47      140.91      5.16 o
   2  10   8     6704.49     7172.09     21.29 o
   4  10   8     7790.50     8165.30     24.25 o
   6  10   8       71.21       76.00      2.26 o
   8  10   8     2778.31     2877.02     11.94 o
  10  10   8     1013.41     1197.19      9.26 o
  12  10   8      305.50      317.91      6.18 o
  14  10   8      108.46       93.98      5.68 o
  16  10   8      363.98      338.13      7.70 o
  18  10   8      255.73      289.33      6.46 o
  20  10   8      380.13      412.47      6.82 o
   0  12   8     1519.13     1624.12      9.78 o
   2  12   8    16016.55    16201.55     63.29 o
   4  12   8      940.38     1074.47      7.55 o
   6  12   8     1457.73     1388.78      8.36 o
   8  12   8     2660.99     2666.85     15.59 o
  10  12   8     1233.92     1127.22      9.79 o
  12  12   8     1470.12     1342.57     11.67 o
  14  12   8     1060.61     1034.54     10.71 o
  16  12   8      664.07      787.54      9.51 o
  18  12   8      588.57      600.78      6.94 o
   2  14   8     7343.47     7042.64     35.61 o
   4  14   8      221.55      253.95      7.99 o
   6  14   8    11555.52    11308.26     61.20 o
   8  14   8     1231.30     1219.23     10.85 o
  10  14   8      843.90      804.62      9.89 o
  12  14   8      267.44      315.83      8.00 o
  14  14   8      459.66      455.45      7.61 o
  16  14   8       55.46       39.79      4.05 o
  18  14   8        6.75        6.56      4.95 o
   0  16   8     5596.09     5131.54     41.99 o
   2  16   8     1336.35     1164.76     10.50 o
   4  16   8      215.82      254.42      6.04 o
   6  16   8       64.33       95.57      4.79 o
   8  16   8      512.51      519.35      7.43 o
  10  16   8       19.49       27.44      5.13 o
  12  16   8      151.18      154.76      5.62 o
  14  16   8      915.48      934.45     11.45 o
  16  16   8      117.27      103.25      5.13 o
   2  18   8      304.95      345.35      6.55 o
   4  18   8      447.94      498.66      8.15 o
   6  18   8      237.06      216.01      6.64 o
   8  18   8      279.56      281.70      7.76 o
  10  18   8     2989.35     2666.66     18.61 o
  12  18   8       36.73       27.68      4.38 o
  14  18   8      164.51      183.36      6.63 o
   0  20   8     3762.82     3800.32     34.86 o
   2  20   8       50.35       56.17      5.22 o
   4  20   8       96.89      119.42      6.53 o
   6  20   8      730.26      681.06      9.69 o
   8  20   8     1687.33     1781.95     15.53 o
  10  20   8       12.00       17.13      4.17 o
  12  20   8       43.94       42.09      4.27 o
   2  22   8      105.83      117.67      5.37 o
   4  22   8     5647.88     5795.35     35.10 o
   6  22   8       91.44      104.31      5.25 o
   8  22   8      297.32      271.98      6.32 o
  10  22   8      308.75      289.39      8.30 o
   0  24   8       34.74       25.83      5.10 o
   2  24   8        9.13        3.74      3.96 o
   4  24   8      149.25      158.52      9.28 o
   1   1   9    27879.21    29084.91     94.16 o
   3   1   9      324.49      347.08      2.43 o
   5   1   9     3584.37     3326.71      7.97 o
   7   1   9      106.67      125.43      1.78 o
   9   1   9      564.53      509.68      3.54 o
  11   1   9       40.83       90.58      3.78 o
  13   1   9     1744.12     1674.31     11.94 o
  15   1   9      933.35      931.47      9.34 o
  17   1   9       40.59       56.74      7.66 o
  19   1   9      538.57      545.55     10.09 o
  21   1   9      132.66      113.16      8.51 o
   1   3   9      911.85      838.33      3.97 o
   3   3   9    56984.98    59705.43    222.46 o
   5   3   9     1367.39     1311.98      4.23 o
   7   3   9       58.33       59.21      3.48 o
   9   3   9     3649.12     3956.14     12.46 o
  11   3   9      286.68      289.76      4.48 o
  13   3   9      365.98      451.91      7.50 o
  15   3   9      389.72      356.49      7.40 o
  17   3   9      303.53      324.59      7.38 o
  19   3   9       30.36       32.87      5.59 o
  21   3   9        4.20        4.01      3.93 o
   1   5   9     6015.89     5304.35     13.81 o
   3   5   9      107.69      114.25      2.24 o
   5   5   9       51.40      135.41      3.26 o
   7   5   9     5737.55     6046.64     16.73 o
   9   5   9      250.02      267.91      2.92 o
  11   5   9     2922.78     3067.88     16.44 o
  13   5   9     2042.00     2057.15     13.71 o
  15   5   9      240.41      306.99      7.09 o
  17   5   9     2251.23     2285.98     16.01 o
  19   5   9      429.15      436.85      7.50 o
  21   5   9      158.17      154.95      6.95 o
   1   7   9     1866.44     1800.86      5.89 o
   3   7   9    13690.10    14292.85     41.10 o
   5   7   9    14814.72    16485.71     50.38 o
   7   7   9    14102.24    13984.18     42.97 o
   9   7   9     2430.18     2634.36     11.43 o
  11   7   9      474.32      482.43      6.26 o
  13   7   9     2094.69     2019.42     13.64 o
  15   7   9      575.56      598.91      9.74 o
  17   7   9      848.82      675.31      8.21 o
  19   7   9       48.48       56.76      5.34 o
  21   7   9        7.15       10.47      4.36 o
   1   9   9     2219.98     2574.84      8.75 o
   3   9   9      802.07      752.50      4.76 o
   5   9   9     6720.44     7184.25     21.39 o
   7   9   9       28.71       33.37      3.90 o
   9   9   9     1976.11     2092.86     11.82 o
  11   9   9     2928.44     2790.87     16.50 o
  13   9   9      146.73      173.26      7.12 o
  15   9   9     5352.00     5143.85     33.28 o
  17   9   9       31.31       37.40      5.46 o
  19   9   9      482.99      551.42      8.65 o
   1  11   9     1884.08     2166.36      8.37 o
   3  11   9     4271.53     4180.94     15.95 o
   5  11   9      331.09      377.33      3.50 o
   7  11   9     2220.02     2148.48     12.02 o
   9  11   9      493.51      451.84      6.67 o
  11  11   9     3103.54     2933.08     19.16 o
  13  11   9      244.36      357.15      6.72 o
  15  11   9      706.04      652.22     10.66 o
  17  11   9      627.76      632.94      9.05 o
  19  11   9      168.33      132.58      6.17 o
   1  13   9     1415.45     1610.03      9.56 o
   3  13   9       84.23       91.97      4.01 o
   5  13   9     1462.34     1364.65     10.35 o
   7  13   9      609.76      620.52      7.72 o
   9  13   9     1184.96     1068.11      9.85 o
  11  13   9     1426.98     1110.12     10.42 o
  13  13   9      663.18      560.63      7.87 o
  15  13   9      158.86      175.50      7.10 o
  17  13   9      203.02      213.10      6.01 o
   1  15   9     2454.70     2486.06     15.70 o
   3  15   9      564.10      589.05      8.09 o
   5  15   9      244.68      243.89      5.89 o
   7  15   9      139.43      151.35      6.29 o
   9  15   9      332.38      319.44      7.01 o
  11  15   9     1791.99     1717.91     13.66 o
  13  15   9      473.49      478.93      7.71 o
  15  15   9       42.19       25.84      4.62 o
  17  15   9       31.02       13.10      3.89 o
   1  17   9     1939.16     1853.90     15.23 o
   3  17   9      136.86      137.86      5.18 o
   5  17   9        4.22       13.58      5.09 o
   7  17   9     5568.94     5290.54     32.50 o
   9  17   9       13.66       11.36      4.35 o
  11  17   9      164.52      176.29      6.33 o
  13  17   9     2279.76     1942.92     16.88 o
  15  17   9       75.06       58.97      5.29 o
   1  19   9        0.88       12.00      4.10 o
   3  19   9      101.21      106.43      6.43 o
   5  19   9      117.40      138.97      6.28 o
   7  19   9      282.33      311.83      7.90 o
   9  19   9       60.57       41.94      4.92 o
  11  19   9      198.09      176.23      5.25 o
  13  19   9     1011.63      981.36     19.36 o
   1  21   9     1791.65     1933.46     14.24 o
   3  21   9     1638.23     1696.55     13.75 o
   5  21   9      156.01      175.50      5.76 o
   7  21   9       16.71       11.81      4.46 o
   9  21   9      277.93      275.62      5.90 o
  11  21   9        0.00       -0.77      5.13 o
   1  23   9       21.47       17.33      3.44 o
   3  23   9        0.70        1.94      2.96 o
   5  23   9        0.04        4.43      4.62 o
   7  23   9        0.62        2.09      4.60 o
   2   0  10    30417.01    33346.63    153.45 o
   6   0  10    25828.59    25809.86    115.03 o
  10   0  10     8080.40     7547.81     40.66 o
  14   0  10        0.21        8.64      5.92 o
  18   0  10     6042.96     6051.04     59.80 o
  22   0  10     1917.97     1986.23     23.78 o
   0   2  10   211077.48   200171.81   1608.25 o
   2   2  10     2509.39     2674.92      8.06 o
   4   2  10      355.39      324.32      3.46 o
   6   2  10     5776.64     5429.61     16.06 o
   8   2  10     1918.99     2173.16      7.84 o
  10   2  10     1446.76     1642.58      9.07 o
  12   2  10      255.66      342.01      7.46 o
  14   2  10       14.81       16.31      4.11 o
  16   2  10       71.55       79.39      4.62 o
  18   2  10      620.05      627.54     11.17 o
  20   2  10     1161.26     1138.33     11.84 o
   2   4  10     1595.68     1750.95      5.64 o
   4   4  10      333.01      319.66      2.52 o
   6   4  10     2473.54     2663.72      8.02 o
   8   4  10        0.45       37.93      1.97 o
  10   4  10     7269.61     6948.10     30.49 o
  12   4  10      618.45      613.99      7.85 o
  14   4  10        6.51       26.16      4.24 o
  16   4  10     1265.42     1167.09     10.05 o
  18   4  10     2447.30     2357.22     17.27 o
  20   4  10      502.31      523.44      7.56 o
   0   6  10      820.55      751.05      6.04 o
   2   6  10      164.82      206.75      3.11 o
   4   6  10     7125.76     7655.00     21.89 o
   6   6  10     9795.61    10676.37     32.30 o
   8   6  10     3739.17     3552.35     12.64 o
  10   6  10     5350.21     5333.97     27.64 o
  12   6  10     1662.42     1726.35     16.32 o
  14   6  10     5045.73     4981.45     28.03 o
  16   6  10     2123.57     2103.71     16.55 o
  18   6  10       36.73       50.68      4.84 o
  20   6  10        6.85       10.57      3.57 o
   2   8  10    21167.76    22827.77     76.09 o
   4   8  10      325.11      523.56      3.58 o
   6   8  10     3657.36     3633.94     12.25 o
   8   8  10       79.10       55.32      3.84 o
  10   8  10      831.61      814.59     11.33 o
  12   8  10     2466.11     2309.87     14.88 o
  14   8  10      269.06      195.84      6.29 o
  16   8  10     3965.36     3777.12     26.39 o
  18   8  10      177.77      167.46      6.65 o
  20   8  10       21.61       21.75      3.60 o
   0  10  10      354.77      365.01      5.03 o
   2  10  10    13593.86    14205.75     49.12 o
   4  10  10        0.08       23.10      2.49 o
   6  10  10     4964.77     4945.88     19.71 o
   8  10  10     4748.65     4752.58     23.35 o
  10  10  10     3937.27     4044.21     23.25 o
  12  10  10     1800.33     1441.96     12.48 o
  14  10  10     1347.08     1391.24     13.68 o
  16  10  10      213.71      232.07      7.09 o
  18  10  10        2.39       16.73      3.88 o
  20  10  10      148.48      129.86     10.46 o
   2  12  10     1554.88     1569.34      9.37 o
   4  12  10      126.98      147.86      4.43 o
   6  12  10     4233.95     4091.79     21.72 o
   8  12  10       21.75       33.29      4.04 o
  10  12  10    11182.67    10753.77     60.41 o
  12  12  10      281.72      231.91      6.45 o
  14  12  10     1409.67     1289.35     13.08 o
  16  12  10     2689.50     2734.33     19.76 o
  18  12  10        5.72        3.33      3.13 o
   0  14  10     8802.91     8582.07     61.81 o
   2  14  10     1508.38     1577.48     11.36 o
   4  14  10     3052.63     3035.51     19.00 o
   6  14  10     1077.44     1074.44      9.94 o
   8  14  10      790.96      713.45      8.87 o
  10  14  10      575.98      564.53      8.23 o
  12  14  10     4648.30     4452.03     28.85 o
  14  14  10       91.47      109.19      6.39 o
  16  14  10       97.28       94.41      5.53 o
   2  16  10     1502.86     1489.00     13.41 o
   4  16  10        3.01       16.35      4.07 o
   6  16  10      137.11      176.22      5.83 o
   8  16  10      933.23      833.90      9.94 o
  10  16  10      294.49      231.77      7.95 o
  12  16  10      415.60      376.74      9.12 o
  14  16  10     1843.65     1919.78     16.54 o
  16  16  10      579.09      645.92      9.43 o
   0  18  10      205.60      184.76      8.95 o
   2  18  10     1710.51     1600.98     16.58 o
   4  18  10       10.29       16.18      4.62 o
   6  18  10      265.83      225.21      6.64 o
   8  18  10      220.97      224.49      5.98 o
  10  18  10      254.66      275.65      7.22 o
  12  18  10      222.40      230.66      6.17 o
  14  18  10        1.45        6.76      3.90 o
   2  20  10      428.81      453.54      8.46 o
   4  20  10     1361.68     1367.36     13.97 o
   6  20  10      265.08      251.21      7.16 o
   8  20  10        0.27        2.16      3.89 o
  10  20  10      726.63      726.14      8.58 o
  12  20  10       75.53       70.38      6.83 o
   0  22  10        1.79        0.88      6.31 o
   2  22  10     1107.71     1129.15     11.21 o
   4  22  10      489.42      484.92      8.34 o
   6  22  10        0.64        1.21      3.49 o
   8  22  10      252.29      260.21      5.84 o
   2  24  10      320.42      362.20     10.00 o
   1   1  11     4499.42     5168.85     14.85 o
   3   1  11      175.40      220.81      2.08 o
   5   1  11      245.69      262.70      2.48 o
   7   1  11    10632.42    10415.50     32.29 o
   9   1  11     5439.07     5216.14     19.12 o
  11   1  11      381.31      430.62      5.99 o
  13   1  11     2893.81     2742.04     16.96 o
  15   1  11       34.40       48.37      5.13 o
  17   1  11      267.55      270.98      6.80 o
  19   1  11     1193.51     1205.43     11.72 o
  21   1  11       58.15       79.98      6.52 o
   1   3  11    12627.86    14660.43     45.69 o
   3   3  11    30942.23    33272.61    115.12 o
   5   3  11    21095.03    21665.72     70.41 o
   7   3  11      137.29      138.87      2.59 o
   9   3  11      197.43      234.32      3.71 o
  11   3  11     1541.87     1758.34     11.15 o
  13   3  11      534.03      557.65      7.34 o
  15   3  11     1113.96      965.82     10.46 o
  17   3  11       14.43       20.57      4.11 o
  19   3  11     1719.30     1753.86     15.11 o
  21   3  11      144.04      163.80      5.73 o
   1   5  11    11406.04    11144.85     34.81 o
   3   5  11     1059.74     1381.28      5.44 o
   5   5  11    11039.98    11157.16     32.78 o
   7   5  11    21199.88    20654.19     71.80 o
   9   5  11      965.96      894.73      6.00 o
  11   5  11     2971.90     2872.22     16.70 o
  13   5  11     3245.59     3320.48     20.48 o
  15   5  11     6492.80     6026.23     33.38 o
  17   5  11      395.66      423.15      7.03 o
  19   5  11       37.82       31.43      4.86 o
  21   5  11      542.70      643.02     10.37 o
   1   7  11     1998.50     1892.95      7.65 o
   3   7  11     4745.23     5216.07     17.08 o
   5   7  11     3481.97     3800.52     13.41 o
   7   7  11     3689.77     3652.81     14.60 o
   9   7  11       68.36      110.80      4.39 o
  11   7  11      230.22      263.44      5.64 o
  13   7  11     2937.02     3086.36     18.10 o
  15   7  11      516.50      410.28      7.18 o
  17   7  11      282.04      237.70      6.04 o
  19   7  11        0.26        6.09      3.73 o
   1   9  11        0.04       26.26      3.83 o
   3   9  11    14438.63    14136.06     51.44 o
   5   9  11     9961.91     9971.09     39.71 o
   7   9  11     1398.96     1261.65      9.18 o
   9   9  11     4260.96     4228.20     22.60 o
  11   9  11     1494.21     1412.88     10.79 o
  13   9  11      122.58       77.84      5.33 o
  15   9  11      390.90      271.28      8.41 o
  17   9  11      181.58      240.57      6.94 o
  19   9  11      476.99      466.63      7.45 o
   1  11  11     3037.70     3064.00     16.07 o
   3  11  11     2443.69     2090.58     13.70 o
   5  11  11     2284.36     2125.23     14.12 o
   7  11  11     1370.72     1361.49     10.04 o
   9  11  11     2667.12     2621.97     16.64 o
  11  11  11      305.54      385.93      7.16 o
  13  11  11      398.03      369.67      7.50 o
  15  11  11      897.31      881.75     10.09 o
  17  11  11      447.73      475.72      9.35 o
  19  11  11       73.49       75.20      7.14 o
   1  13  11       51.36       99.67      5.04 o
   3  13  11      945.85      939.21      8.47 o
   5  13  11       27.12       66.53      7.27 o
   7  13  11        1.49       11.31      4.14 o
   9  13  11      113.37      105.39      8.07 o
  11  13  11       66.73       74.35      6.42 o
  13  13  11      606.86      585.23      9.48 o
  15  13  11      215.92      183.34      6.54 o
  17  13  11      132.37      131.15      8.97 o
   1  15  11     1539.39     1543.44     11.67 o
   3  15  11    10684.53    10465.03     61.64 o
   5  15  11      709.89      682.60      9.50 o
   7  15  11      519.62      467.50      8.46 o
   9  15  11      184.60      178.89      7.80 o
  11  15  11      545.15      562.76      8.74 o
  13  15  11     2332.42     2378.52     17.58 o
  15  15  11        9.70        0.75      3.70 o
   1  17  11       65.62       84.50      5.93 o
   3  17  11      144.69      155.94      6.46 o
   5  17  11      360.47      335.07      8.07 o
   7  17  11      606.12      548.48      9.17 o
   9  17  11      637.82      600.66      8.88 o
  11  17  11       14.37       16.57      4.42 o
  13  17  11      611.34      607.12      7.91 o
  15  17  11      846.93      777.35     11.82 o
   1  19  11     1901.20     1851.46     16.29 o
   3  19  11      939.68      990.00     10.86 o
   5  19  11       94.65       96.23      6.50 o
   7  19  11       16.14       13.08      4.78 o
   9  19  11      347.46      391.75      7.34 o
  11  19  11      136.49      117.71      4.42 o
  13  19  11      358.51      304.39     14.25 o
   1  21  11        2.82        5.49      4.10 o
   3  21  11      105.18      114.87      5.38 o
   5  21  11      825.46      798.45     10.93 o
   7  21  11      299.45      276.60      6.97 o
   9  21  11      214.99      222.28      6.71 o
   1  23  11      869.59      925.49     10.42 o
   3  23  11      132.04      170.94      7.26 o
   5  23  11       22.49       11.27      4.77 o
   0   0  12   116018.66   125672.35   1244.56 o
   4   0  12    17740.70    17315.03     77.36 o
   8   0  12    18883.40    19279.87    107.46 o
  12   0  12      964.15      903.52     20.06 o
  16   0  12        0.41        3.06      5.43 o
  20   0  12     2807.04     3055.65     32.07 o
   2   2  12    33566.83    36175.14    130.47 o
   4   2  12     1451.51     1474.88      6.31 o
   6   2  12      965.45      871.31      5.07 o
   8   2  12     4540.67     4457.30     16.46 o
  10   2  12      844.56      775.38      6.73 o
  12   2  12      922.50      978.74     10.23 o
  14   2  12     1616.43     1513.36     11.52 o
  16   2  12       83.04      129.85      5.65 o
  18   2  12     1034.37     1001.30     10.34 o
  20   2  12      281.70      231.41      7.02 o
   0   4  12     5613.12     5043.49     28.90 o
   2   4  12     1837.49     1893.81      8.05 o
   4   4  12     9587.65    10148.07     31.87 o
   6   4  12     2685.29     2855.67     10.24 o
   8   4  12     3233.08     3310.74     14.73 o
  10   4  12        0.01        9.72      3.40 o
  12   4  12      851.53      883.08      9.51 o
  14   4  12      930.87      863.04      9.11 o
  16   4  12      185.06      168.43      5.37 o
  18   4  12      247.39      261.07      6.42 o
  20   4  12       70.32       30.62      4.01 o
   2   6  12      544.87      521.36      3.78 o
   4   6  12      420.86      436.46      4.06 o
   6   6  12     4941.52     5052.31     19.55 o
   8   6  12      419.89      443.51      7.80 o
  10   6  12      138.33      154.00      7.30 o
  12   6  12     7898.67     7642.43     42.22 o
  14   6  12       28.63       19.25      3.96 o
  16   6  12      753.48      779.76      9.00 o
  18   6  12       16.17        9.03      4.15 o
  20   6  12      398.47      392.92      9.65 o
   0   8  12     1418.05     1415.42     13.02 o
   2   8  12      120.25       79.69      4.26 o
   4   8  12       51.64       64.77      3.52 o
   6   8  12     8169.41     8533.85     40.46 o
   8   8  12     1111.17     1178.12      9.36 o
  10   8  12      390.06      393.52      7.66 o
  12   8  12      945.30      842.99      8.37 o
  14   8  12        0.26       18.39      5.38 o
  16   8  12      350.80      310.58      6.57 o
  18   8  12      295.23      279.82      6.63 o
  20   8  12      160.93      180.26      7.69 o
   2  10  12     1720.84     1688.81     14.04 o
   4  10  12     5217.59     5183.20     30.94 o
   6  10  12    11259.68    11068.46     58.77 o
   8  10  12      157.34      141.79      5.02 o
  10  10  12       71.57      101.91      5.09 o
  12  10  12     1283.83     1239.30     10.99 o
  14  10  12     3335.94     3195.83     22.94 o
  16  10  12       36.12       39.65      5.52 o
  18  10  12      207.54      192.90      5.46 o
   0  12  12     3427.85     3190.88     26.32 o
   2  12  12     4363.72     4329.97     25.18 o
   4  12  12      256.22      261.31      7.65 o
   6  12  12     2059.65     1829.10     13.62 o
   8  12  12     2393.22     2313.94     27.79 o
  10  12  12     1172.61     1144.13     11.56 o
  12  12  12     7805.77     7041.62     44.99 o
  14  12  12      218.03      327.76      6.89 o
  16  12  12     1473.73     1535.04     12.48 o
  18  12  12       54.15       21.91      5.00 o
   2  14  12        0.40       19.23      4.91 o
   4  14  12      374.67      341.72      7.00 o
   6  14  12        8.53       34.23      7.76 o
   8  14  12      427.71      406.65      9.05 o
  10  14  12     3194.28     2829.21     21.75 o
  12  14  12      280.87      294.07      7.45 o
  14  14  12      144.06      118.55      5.91 o
  16  14  12       13.29       11.34      4.00 o
   0  16  12     8206.51     7972.02     66.95 o
   2  16  12     1348.87     1448.02     15.37 o
   4  16  12      121.06      132.03      5.92 o
   6  16  12       43.02       54.33      5.02 o
   8  16  12      237.29      189.86      7.59 o
  10  16  12      165.57      191.26      6.97 o
  12  16  12      247.06      211.17      7.14 o
  14  16  12      180.45      178.58      8.92 o
   2  18  12      379.42      410.96      8.33 o
   4  18  12      159.19      200.73      6.46 o
   6  18  12      345.68      291.70      7.78 o
   8  18  12      432.75      453.13      8.19 o
  10  18  12        4.48        8.65      5.06 o
  12  18  12        0.26        2.48      3.70 o
   0  20  12     8711.56     8797.36     90.72 o
   2  20  12       10.48       12.45      5.09 o
   4  20  12       12.93       18.90      5.45 o
   6  20  12       25.85       24.43      5.38 o
   8  20  12      182.05      219.09      5.96 o
  10  20  12        0.03        2.89      4.73 o
   2  22  12        6.25        4.78      4.18 o
   4  22  12      155.64      181.36      9.43 o
   6  22  12      241.74      216.95      7.27 o
   1   1  13     4864.83     4504.42     13.51 o
   3   1  13       83.85      191.62      3.64 o
   5   1  13      466.41      541.06      4.92 o
   7   1  13     1047.54      976.03      6.31 o
   9   1  13     6723.92     6419.48     31.79 o
  11   1  13     3341.85     3154.57     20.69 o
  13   1  13     1350.28     1234.35     11.78 o
  15   1  13       50.68       88.96     10.61 o
  17   1  13     3135.85     2984.53     19.26 o
  19   1  13       44.71       39.71      4.71 o
   1   3  13     1572.86     1831.46      7.16 o
   3   3  13      141.57      222.40      3.70 o
   5   3  13      535.66      396.74      3.54 o
   7   3  13      690.95      631.87      4.80 o
   9   3  13      180.57      209.51      9.67 o
  11   3  13       78.66       98.17      6.05 o
  13   3  13      322.97      317.46      7.06 o
  15   3  13     1460.38     1352.45     12.87 o
  17   3  13      193.52      208.33      5.72 o
  19   3  13      229.87      216.79      5.08 o
   1   5  13       98.31      108.96      3.51 o
   3   5  13    19244.81    20759.63     73.92 o
   5   5  13     2528.74     2411.80     10.80 o
   7   5  13    19936.17    19377.71     95.76 o
   9   5  13     1541.43     1480.27     11.23 o
  11   5  13     6260.85     6296.03     35.00 o
  13   5  13     1759.92     1736.11     14.74 o
  15   5  13     1696.86     1730.10     14.16 o
  17   5  13     2240.34     2078.78     14.14 o
  19   5  13       18.23       21.79      3.13 o
   1   7  13      957.59     1006.81      5.97 o
   3   7  13    14490.86    13621.07     56.00 o
   5   7  13    32489.26    33086.00    172.31 o
   7   7  13     1158.86     1168.20     10.37 o
   9   7  13       74.34      115.70      4.53 o
  11   7  13     1753.00     1686.09     13.93 o
  13   7  13     2375.80     2143.56     15.73 o
  15   7  13     2974.80     2745.81     17.56 o
  17   7  13     2487.22     2275.83     15.23 o
  19   7  13      118.93       78.37      7.19 o
   1   9  13     6580.42     6149.26     31.18 o
   3   9  13     5614.88     5612.38     30.10 o
   5   9  13       37.54       49.66      4.83 o
   7   9  13     4028.38     4006.08     22.91 o
   9   9  13      706.22      639.86      7.85 o
  11   9  13     2270.32     2154.38     15.49 o
  13   9  13     2865.59     2660.04     18.00 o
  15   9  13     1749.02     1887.63     15.98 o
  17   9  13      771.43      644.90      9.04 o
  19   9  13      198.20      194.63      6.23 o
   1  11  13       25.51       34.41      4.27 o
   3  11  13      434.79      538.62      7.69 o
   5  11  13     7073.95     7071.67     40.06 o
   7  11  13     1062.97     1039.14     10.53 o
   9  11  13     1325.45     1434.76     13.22 o
  11  11  13      871.85      979.97     10.41 o
  13  11  13     2422.24     2443.06     18.45 o
  15  11  13     1702.48     1717.13     15.88 o
  17  11  13      898.31      803.60      9.07 o
   1  13  13     2718.99     2633.12     17.89 o
   3  13  13     2475.76     2462.39     17.23 o
   5  13  13     3884.77     3855.60     23.89 o
   7  13  13      121.64      134.89      6.56 o
   9  13  13     1797.39     1667.26     17.01 o
  11  13  13       54.29       44.86      6.34 o
  13  13  13        1.02        1.42      3.90 o
  15  13  13      105.41      118.37      7.05 o
  17  13  13      343.44      371.74      8.32 o
   1  15  13       42.75       40.84      5.23 o
   3  15  13     3996.08     3892.51     27.37 o
   5  15  13      933.70      883.48     11.48 o
   7  15  13      873.06      925.35     12.69 o
   9  15  13       48.26       51.15      5.68 o
  11  15  13       25.31       50.35      6.63 o
  13  15  13        5.53        1.86      4.67 o
  15  15  13     1345.20     1351.88     15.81 o
   1  17  13       46.04       46.28      7.38 o
   3  17  13     1224.51     1289.38     13.49 o
   5  17  13       21.05       14.48      5.32 o
   7  17  13      782.11      859.29     11.36 o
   9  17  13     2529.12     2412.16     20.78 o
  11  17  13      557.23      474.34      7.25 o
  13  17  13       17.89        8.93      4.29 o
   1  19  13      505.75      546.67     11.01 o
   3  19  13     1995.92     2077.22     19.04 o
   5  19  13     1230.79     1304.87     13.23 o
   7  19  13      820.32      792.00     12.51 o
   9  19  13      266.01      265.64      6.84 o
  11  19  13       45.67       32.60      4.59 o
   1  21  13        0.93        6.01      5.28 o
   3  21  13      287.38      264.35      6.45 o
   5  21  13      487.40      477.45      7.84 o
   7  21  13      247.77      231.23      8.55 o
   2   0  14      280.73      305.16      4.34 o
   6   0  14      348.14      290.23      5.67 o
  10   0  14    45364.78    45634.24    407.08 o
  14   0  14     1558.44     1477.27     21.91 o
  18   0  14       74.12       94.89      9.39 o
   0   2  14     4186.09     4714.82     21.17 o
   2   2  14      607.96      584.25      3.78 o
   4   2  14     2953.10     3136.49     11.58 o
   6   2  14      837.98      774.70      5.27 o
   8   2  14      590.77      572.99      7.07 o
  10   2  14     7648.37     7026.51     40.52 o
  12   2  14      579.69      594.53      9.68 o
  14   2  14     2219.24     2134.21     16.65 o
  16   2  14      467.98      464.85      8.32 o
  18   2  14       32.00       23.29      4.58 o
  20   2  14       34.78       36.70      5.41 o
   2   4  14        3.86       10.81      2.34 o
   4   4  14      322.31      267.42      3.94 o
   6   4  14      339.59      280.32      7.28 o
   8   4  14     1252.38     1179.35     10.50 o
  10   4  14     6820.58     6486.46     40.99 o
  12   4  14     1597.50     1629.76     14.02 o
  14   4  14      369.35      344.74      8.18 o
  16   4  14       34.27       45.80      4.64 o
  18   4  14       31.42       33.10      4.04 o
  20   4  14      583.20      546.68     13.06 o
   0   6  14     2730.16     2490.77     14.37 o
   2   6  14        3.79       29.32      2.72 o
   4   6  14       63.88       39.50      2.85 o
   6   6  14     3983.17     3606.70     20.34 o
   8   6  14     2110.08     2249.39     15.58 o
  10   6  14     1967.50     1828.57     14.16 o
  12   6  14     7048.13     6835.34     40.29 o
  14   6  14     5304.11     5134.61     33.42 o
  16   6  14      363.85      391.39      7.92 o
  18   6  14      251.61      257.36      6.14 o
   2   8  14       92.58      127.68      8.49 o
   4   8  14     6787.13     6242.29     32.60 o
   6   8  14      276.05      231.00      5.27 o
   8   8  14     3636.31     3534.16     23.21 o
  10   8  14      116.91      128.52      5.54 o
  12   8  14      715.95      603.06      8.26 o
  14   8  14      894.52      941.57     10.25 o
  16   8  14      406.73      476.23      8.26 o
  18   8  14      110.01       88.11      6.66 o
   0  10  14      173.80      190.99      8.64 o
   2  10  14     8074.66     7558.43     40.88 o
   4  10  14     3924.61     3995.03     23.16 o
   6  10  14        1.62       21.43      4.84 o
   8  10  14     1256.33     1190.62     11.16 o
  10  10  14       65.02       65.36      5.17 o
  12  10  14      711.41      707.74      8.87 o
  14  10  14      710.94      806.14      9.73 o
  16  10  14        0.67        6.06      4.45 o
  18  10  14      687.57      633.58      9.19 o
   2  12  14      374.21      379.11      7.35 o
   4  12  14      300.59      284.52      7.21 o
   6  12  14       17.70        8.85      4.70 o
   8  12  14     1423.99     1392.77     13.55 o
  10  12  14     2935.68     2873.72     21.09 o
  12  12  14      619.75      543.77      8.95 o
  14  12  14      529.26      528.58      7.57 o
  16  12  14      333.30      336.64      9.19 o
   0  14  14     8060.44     8482.23     73.98 o
   2  14  14     3627.28     3359.66     22.54 o
   4  14  14     1718.26     1712.48     14.09 o
   6  14  14      265.90      263.13      7.32 o
   8  14  14       23.37       24.84      6.45 o
  10  14  14       23.66       12.34      5.48 o
  12  14  14       82.30      111.05     16.32 o
  14  14  14       30.94       26.95      4.78 o
   2  16  14      780.76      789.26     10.60 o
   4  16  14       20.71       37.76      5.13 o
   6  16  14      424.20      394.32      7.95 o
   8  16  14      114.52       85.27      6.97 o
  10  16  14       40.96       26.84      5.24 o
  12  16  14      518.67      564.12      9.10 o
  14  16  14       48.73       24.44      5.72 o
   0  18  14     1401.64     1537.11     29.32 o
   2  18  14     2625.11     2720.40     21.19 o
   4  18  14     2107.86     2200.83     19.67 o
   6  18  14      100.80      107.74      5.72 o
   8  18  14        4.20       13.05      4.79 o
  10  18  14       25.04       11.42      4.13 o
  12  18  14      338.21      349.37      8.18 o
   2  20  14     2240.15     2315.07     17.33 o
   4  20  14      433.44      501.76      8.85 o
   6  20  14       23.72       27.12      4.41 o
   8  20  14      110.58      140.25      7.28 o
   0  22  14       10.24        2.19      7.55 o
   2  22  14       57.60       32.99      5.27 o
   1   1  15     2116.40     1882.32      8.20 o
   3   1  15      511.08      505.15      4.54 o
   5   1  15       17.22       25.33      3.20 o
   7   1  15     8533.54     7939.85     38.27 o
   9   1  15    21829.29    20847.90    133.73 o
  11   1  15     5416.84     5287.27     32.65 o
  13   1  15     1729.20     1655.30     16.52 o
  15   1  15      464.55      511.91      9.04 o
  17   1  15      127.61      124.41      6.63 o
  19   1  15       43.60       30.24      4.36 o
   1   3  15       34.86       52.62      2.65 o
   3   3  15      879.27     1019.83      9.66 o
   5   3  15     1037.98     1194.86      8.55 o
   7   3  15     3745.84     3707.52     21.64 o
   9   3  15       75.41      102.47      6.76 o
  11   3  15      135.25      171.83      6.91 o
  13   3  15    13185.51    12972.86     81.37 o
  15   3  15       56.67       67.78      4.64 o
  17   3  15      157.54      163.17      6.09 o
  19   3  15        1.92        5.95      4.23 o
   1   5  15      935.16      807.85      4.84 o
   3   5  15     3256.21     3627.88     19.85 o
   5   5  15    31089.56    30004.44    170.72 o
   7   5  15     9085.34     8870.43     50.33 o
   9   5  15     6888.25     6705.86     39.05 o
  11   5  15     2508.67     2300.25     16.84 o
  13   5  15      214.58      230.41      8.64 o
  15   5  15     3618.23     3870.72     26.63 o
  17   5  15       56.77       50.94      4.36 o
  19   5  15       93.57       45.27      6.13 o
   1   7  15     4059.29     3935.22     22.92 o
   3   7  15        4.02       19.67      4.40 o
   5   7  15      871.94      954.30      8.98 o
   7   7  15    14306.51    13968.88     78.97 o
   9   7  15     4167.51     4177.49     24.52 o
  11   7  15      527.36      504.80      9.29 o
  13   7  15      558.25      556.51      8.98 o
  15   7  15     1823.49     1763.30     14.75 o
  17   7  15     3796.58     3969.39     28.37 o
   1   9  15     2760.07     2705.30     18.00 o
   3   9  15     1145.36     1044.21      9.71 o
   5   9  15     7853.41     7765.26     43.30 o
   7   9  15     3406.10     3190.05     21.64 o
   9   9  15      332.64      349.20      7.14 o
  11   9  15      472.82      519.91      8.37 o
  13   9  15       32.85       45.54      6.12 o
  15   9  15      479.03      426.28      7.93 o
  17   9  15      192.50      186.29      7.57 o
   1  11  15      194.55      220.43      6.08 o
   3  11  15     7265.02     7170.31     40.55 o
   5  11  15      230.89      240.62      7.99 o
   7  11  15      687.16      687.23     11.58 o
   9  11  15      622.21      635.09      9.69 o
  11  11  15      182.92      174.22      5.98 o
  13  11  15      857.92      880.83     11.99 o
  15  11  15      250.09      185.45      6.27 o
  17  11  15       71.71       55.03      6.24 o
   1  13  15     2336.69     2419.92     18.58 o
   3  13  15      533.84      537.43      8.93 o
   5  13  15     3607.39     3524.88     23.38 o
   7  13  15      592.08      594.23      9.24 o
   9  13  15       79.66      134.58      7.04 o
  11  13  15       17.24       30.76      5.33 o
  13  13  15      159.12      165.50      6.32 o
  15  13  15       56.25       31.62      4.45 o
   1  15  15     4142.35     4071.95     27.06 o
   3  15  15        1.40        5.69      4.40 o
   5  15  15        2.95        9.77      5.16 o
   7  15  15      426.31      468.15      9.66 o
   9  15  15        0.00       14.69      5.19 o
  11  15  15       13.95       18.60      5.24 o
  13  15  15      157.22      147.17      6.30 o
   1  17  15      471.17      510.13      9.99 o
   3  17  15     4918.71     4999.75     32.05 o
   5  17  15       32.03       38.14      4.93 o
   7  17  15     2433.38     2561.75     20.79 o
   9  17  15        0.29        1.78      4.41 o
  11  17  15       13.64       14.78      4.77 o
   1  19  15       28.33       34.31      6.44 o
   3  19  15      105.64       96.75      5.36 o
   5  19  15     2257.20     2335.99     18.48 o
   7  19  15       83.55       74.84      4.75 o
   9  19  15        0.01        6.52      3.62 o
   1  21  15       39.13       42.52      5.31 o
   3  21  15      757.99      764.60     11.03 o
   5  21  15      390.85      352.83     11.78 o
   0   0  16     3124.76     3102.82     31.82 o
   4   0  16     5093.42     4673.80     35.89 o
   8   0  16    43898.95    42109.13    375.49 o
  12   0  16    25482.99    25989.91    241.81 o
  16   0  16      164.85      174.05     10.14 o
   2   2  16      389.18      402.95      5.65 o
   4   2  16       90.47      108.69      4.62 o
   6   2  16     3067.12     2783.26     16.47 o
   8   2  16      595.45      644.07      8.83 o
  10   2  16    26651.25    26453.67    169.09 o
  12   2  16      278.97      338.86      9.24 o
  14   2  16      712.03      686.91      8.87 o
  16   2  16       99.61       82.65      5.84 o
  18   2  16      225.58      256.53      5.88 o
   0   4  16     1741.38     1721.59     11.24 o
   2   4  16      107.07      137.42      4.31 o
   4   4  16     3132.18     2839.31     16.60 o
   6   4  16     7789.80     7448.64     41.91 o
   8   4  16    27308.34    26242.28    167.61 o
  10   4  16      749.61      736.64     10.54 o
  12   4  16      243.44      264.03      8.62 o
  14   4  16      236.28      247.51      6.68 o
  16   4  16      768.47      760.93      8.71 o
  18   4  16       23.11       16.87      4.40 o
   2   6  16     5195.75     4782.41     22.59 o
   4   6  16       55.17       60.82      4.49 o
   6   6  16     3624.85     3333.38     21.59 o
   8   6  16      598.41      618.49      9.07 o
  10   6  16     5604.02     5495.50     36.36 o
  12   6  16     2780.98     2754.43     20.46 o
  14   6  16      204.26      210.54      6.99 o
  16   6  16       11.80       13.45      4.88 o
  18   6  16      112.09      144.39      6.52 o
   0   8  16     2178.18     2136.20     22.34 o
   2   8  16     1217.05     1331.44     10.16 o
   4   8  16     8138.34     7598.84     41.01 o
   6   8  16     2055.68     1964.36     14.61 o
   8   8  16     7278.92     7066.28     41.52 o
  10   8  16      413.74      441.77     10.86 o
  12   8  16      658.60      706.83     10.02 o
  14   8  16        0.11        4.99      4.79 o
  16   8  16     1208.58     1243.93     11.38 o
   2  10  16    14341.45    14212.95     82.04 o
   4  10  16      914.22      915.52      9.45 o
   6  10  16       83.26       96.98      5.61 o
   8  10  16      228.65      255.35      6.41 o
  10  10  16     1072.68     1128.51     12.72 o
  12  10  16     1331.55     1362.73     11.52 o
  14  10  16        0.05        6.89      3.74 o
  16  10  16        4.47        1.14      3.87 o
   0  12  16    12674.08    12406.40    162.47 o
   2  12  16       46.53       38.49      5.72 o
   4  12  16     2318.93     2193.97     15.23 o
   6  12  16     2346.03     2251.32     16.60 o
   8  12  16       42.21       42.78      4.77 o
  10  12  16      783.18      767.85     10.30 o
  12  12  16       93.64       86.80      6.33 o
  14  12  16       58.05       49.19      5.55 o
   2  14  16    13452.98    13624.22     80.47 o
   4  14  16     1509.53     1491.30     12.02 o
   6  14  16     1718.89     1793.04     14.88 o
   8  14  16     2187.40     2175.52     17.54 o
  10  14  16       74.54      120.53      6.50 o
  12  14  16        4.24       14.52      4.59 o
  14  14  16     1069.75     1022.74     20.63 o
   0  16  16     2960.31     2936.00     29.78 o
   2  16  16       15.42       12.85      4.98 o
   4  16  16      338.06      350.04      7.83 o
   6  16  16       70.61       80.38      6.00 o
   8  16  16      148.59      172.98      6.77 o
  10  16  16      467.85      457.14      8.03 o
  12  16  16      300.54      279.71      7.26 o
   2  18  16       25.04       31.62      4.77 o
   4  18  16      453.97      446.08      8.71 o
   6  18  16     1481.39     1573.93     13.55 o
   8  18  16     1001.21     1072.87     11.84 o
  10  18  16        0.05        0.28      4.70 o
   0  20  16      621.01      580.22     13.20 o
   2  20  16       31.43       26.57      5.39 o
   4  20  16       76.96       57.66      5.91 o
   6  20  16       97.83      134.86      8.49 o
   1   1  17      116.47      102.77      4.47 o
   3   1  17      155.08      211.76      5.61 o
   5   1  17     1455.76     1369.06     10.29 o
   7   1  17      243.32      269.98      7.34 o
   9   1  17      332.74      386.51      9.41 o
  11   1  17     1224.86     1229.23     14.43 o
  13   1  17      780.36      751.20     10.93 o
  15   1  17        2.54        5.08      5.06 o
  17   1  17       19.08       14.02      4.17 o
   1   3  17      216.01      254.43      5.20 o
   3   3  17       60.46       73.35      3.83 o
   5   3  17      922.64      888.52      8.95 o
   7   3  17     5916.84     5845.12     35.07 o
   9   3  17    13746.35    13640.83     84.15 o
  11   3  17     1464.76     1539.41     14.20 o
  13   3  17     7559.75     7902.74     48.79 o
  15   3  17     2319.16     2285.97     20.67 o
  17   3  17        7.02        8.29      3.60 o
   1   5  17       21.96       20.03      3.39 o
   3   5  17      889.77      909.82      9.82 o
   5   5  17    13348.96    12846.54     71.84 o
   7   5  17      521.51      572.78      8.95 o
   9   5  17      217.27      173.49      7.55 o
  11   5  17     1913.55     1852.59     16.88 o
  13   5  17       11.06       21.41      4.95 o
  15   5  17     2958.61     3050.45     20.93 o
  17   5  17       43.77       34.61      4.22 o
   1   7  17       69.82       95.52      5.07 o
   3   7  17      486.39      543.28      7.38 o
   5   7  17     5711.68     5741.43     32.23 o
   7   7  17     8692.40     8213.52     49.03 o
   9   7  17     2861.25     2685.68     20.41 o
  11   7  17     1025.46      977.55     12.00 o
  13   7  17        1.09        6.76      5.00 o
  15   7  17      954.65      950.46     12.07 o
  17   7  17     1443.44     1510.60     14.51 o
   1   9  17      817.28      711.11      8.69 o
   3   9  17     3692.51     3773.34     23.55 o
   5   9  17     3122.90     3139.07     24.99 o
   7   9  17     1543.59     1731.75     13.97 o
   9   9  17      892.13      882.49     10.19 o
  11   9  17     2299.52     2191.36     18.02 o
  13   9  17        7.67       15.10      4.46 o
  15   9  17      196.30      222.73      6.17 o
   1  11  17     1240.75     1151.28     12.17 o
   3  11  17     1701.23     1647.70     14.33 o
   5  11  17     2058.01     2045.75     15.28 o
   7  11  17        2.63       12.56      4.35 o
   9  11  17      271.35      247.18      6.65 o
  11  11  17       31.81       38.01      4.73 o
  13  11  17      539.42      558.31      7.78 o
  15  11  17      413.59      458.38     11.90 o
   1  13  17      641.92      648.82     10.86 o
   3  13  17      885.39      861.18     10.24 o
   5  13  17     1721.06     1704.92     14.46 o
   7  13  17      453.53      427.53      7.30 o
   9  13  17      241.72      258.47      7.19 o
  11  13  17      182.30      191.71      6.96 o
  13  13  17      225.68      239.45      8.31 o
   1  15  17     5059.63     5579.83     38.07 o
   3  15  17     2463.29     2415.75     18.49 o
   5  15  17      282.81      315.48      7.43 o
   7  15  17       85.21      101.30      5.63 o
   9  15  17      243.13      225.71      8.34 o
  11  15  17       78.01       84.03      4.90 o
   1  17  17       27.46       30.03      4.55 o
   3  17  17     1183.12     1154.77     11.26 o
   5  17  17     1852.40     1997.12     17.54 o
   7  17  17        4.22        5.14      3.95 o
   9  17  17       18.32       20.18      4.88 o
   1  19  17      185.72      177.31      8.35 o
   3  19  17       55.62       30.40      5.26 o
   5  19  17     3208.23     3502.76     40.62 o
   2   0  18     2047.28     1905.50     19.79 o
   6   0  18    18429.24    16477.62    234.54 o
  10   0  18     8438.90     8701.89     89.46 o
  14   0  18       20.64       31.93      7.55 o
   0   2  18        7.90       12.01      4.19 o
   2   2  18     1111.35      994.75      9.03 o
   4   2  18      409.25      411.89      6.78 o
   6   2  18      395.90      402.14      6.44 o
   8   2  18     7793.28     7886.18     48.27 o
  10   2  18     2857.44     2610.15     20.42 o
  12   2  18    15138.75    15122.54    107.06 o
  14   2  18      440.23      413.71      9.06 o
  16   2  18      159.71      195.16      6.46 o
   2   4  18       59.92       67.15      5.24 o
   4   4  18       15.85       17.68      4.33 o
   6   4  18     3060.55     2915.19     20.07 o
   8   4  18      103.47      120.03      5.55 o
  10   4  18     1244.64     1242.62     12.45 o
  12   4  18       31.40       51.19      7.28 o
  14   4  18      242.01      297.20      7.16 o
  16   4  18     1023.23     1051.61     11.27 o
   0   6  18     1214.02     1148.08     14.40 o
   2   6  18     1944.21     1690.96     13.10 o
   4   6  18     1103.02     1150.18     10.28 o
   6   6  18      144.88      126.19      5.45 o
   8   6  18        0.45        7.44      5.03 o
  10   6  18     1972.50     1945.30     18.28 o
  12   6  18        9.84       13.41      4.71 o
  14   6  18      121.26      127.86      7.91 o
  16   6  18      122.48      142.07      5.44 o
   2   8  18      765.58      642.78      8.91 o
   4   8  18     1066.71     1081.59     12.34 o
   6   8  18      192.34      181.72      6.23 o
   8   8  18     1115.87     1062.23     10.81 o
  10   8  18     2002.34     1993.88     15.91 o
  12   8  18        9.25        5.80      4.51 o
  14   8  18      211.93      218.41      6.11 o
  16   8  18      772.78      803.50      8.88 o
   0  10  18     4692.62     4456.70     39.01 o
   2  10  18    10218.83    10229.46     57.98 o
   4  10  18      565.87      513.35      8.12 o
   6  10  18      157.13      151.61      6.99 o
   8  10  18        0.17        5.06      4.81 o
  10  10  18      346.36      406.48      7.42 o
  12  10  18        8.88       12.23      4.74 o
  14  10  18      103.05      127.66      9.10 o
   2  12  18     6965.68     6917.63     41.96 o
   4  12  18      450.86      487.14      9.05 o
   6  12  18      588.71      645.90      8.41 o
   8  12  18      732.90      754.63      8.38 o
  10  12  18       77.70      104.98      4.68 o
  12  12  18       69.52       80.56      4.20 o
  14  12  18       36.80       37.56      6.54 o
   0  14  18    12416.75    12988.54    113.64 o
   2  14  18        0.96        5.99      5.34 o
   4  14  18      312.03      294.67      6.76 o
   6  14  18     1271.48     1387.12     11.42 o
   8  14  18      256.71      278.84      6.13 o
  10  14  18       15.33       16.16      4.67 o
  12  14  18        1.86        9.23      4.85 o
   2  16  18     1581.20     1612.64     12.68 o
   4  16  18      126.29      112.82      5.98 o
   6  16  18       26.02       22.51      5.05 o
   8  16  18      495.96      545.13      7.94 o
  10  16  18      173.11      260.64      6.91 o
   0  18  18     2689.81     2873.31     26.28 o
   2  18  18      632.38      665.16      9.72 o
   4  18  18      636.51      722.16     10.49 o
   6  18  18        1.56        2.04      3.55 o
   1   1  19      356.20      451.45      6.08 o
   3   1  19      322.90      302.33      6.51 o
   5   1  19     2248.84     2048.13     16.23 o
   7   1  19     2143.81     2120.99     14.95 o
   9   1  19      137.17      145.08      7.77 o
  11   1  19     1054.19      996.93     13.21 o
  13   1  19     1025.02     1073.98     14.38 o
  15   1  19       72.71       65.42      5.00 o
  17   1  19      743.79      827.52      9.76 o
   1   3  19     1370.78     1142.69     10.11 o
   3   3  19     3329.63     3268.60     20.49 o
   5   3  19       14.40       28.81      7.20 o
   7   3  19       30.87       26.37      5.48 o
   9   3  19     1124.92     1155.51     12.62 o
  11   3  19       22.86       27.89      5.12 o
  13   3  19       76.32       68.41      6.52 o
  15   3  19      757.60      749.32      9.25 o
   1   5  19      111.43      106.46      5.40 o
   3   5  19     4669.47     4393.24     26.11 o
   5   5  19     5725.78     5471.41     31.53 o
   7   5  19     1487.06     1422.50     13.77 o
   9   5  19     3021.29     3081.74     21.86 o
  11   5  19      162.63      181.08      6.68 o
  13   5  19     1174.88     1253.96     13.61 o
  15   5  19      217.28      196.32      6.05 o
   1   7  19     1405.91     1582.93     14.68 o
   3   7  19     1047.69     1004.18     11.26 o
   5   7  19    14068.23    13774.72     81.67 o
   7   7  19      864.22      876.41      9.65 o
   9   7  19       13.91       14.55      4.53 o
  11   7  19      302.08      299.06      7.84 o
  13   7  19      983.73     1159.53     12.16 o
  15   7  19     3261.92     3661.03     26.44 o
   1   9  19     2829.84     2755.87     18.40 o
   3   9  19     2769.05     2753.95     20.20 o
   5   9  19     3532.32     3471.32     21.80 o
   7   9  19       91.77      103.81      6.67 o
   9   9  19      551.72      569.98     12.27 o
  11   9  19      575.71      608.52      7.71 o
  13   9  19      646.09      740.36     10.19 o
  15   9  19        0.06        6.10      5.25 o
   1  11  19      253.52      223.12      6.88 o
   3  11  19     1537.43     1476.74     13.35 o
   5  11  19      512.18      562.02      8.86 o
   7  11  19       53.92       67.72      5.48 o
   9  11  19     1202.08     1297.39     13.48 o
  11  11  19       78.14       83.92      5.21 o
  13  11  19        0.46       -1.26      4.89 o
   1  13  19     5508.42     5777.93     37.67 o
   3  13  19     1219.65     1358.59     13.18 o
   5  13  19       47.53       44.06      4.76 o
   7  13  19        0.07        6.56      3.49 o
   9  13  19        1.89        5.87      3.69 o
  11  13  19       12.44        5.47      4.81 o
   1  15  19      854.93      873.24     10.05 o
   3  15  19        3.81        4.13      3.77 o
   5  15  19      827.58      763.89      8.76 o
   7  15  19       79.70       55.06      4.35 o
   9  15  19       22.44       17.81      4.47 o
   1  17  19     1147.17     1109.08      9.59 o
   3  17  19        2.19        7.22      4.26 o
   5  17  19      187.32      145.41      7.66 o
   7  17  19      316.82      365.72      7.34 o
   0   0  20     4005.66     3133.65     45.29 o
   4   0  20     4230.03     4140.98     33.87 o
   8   0  20     3437.49     3459.54     36.05 o
  12   0  20       99.94      160.29     11.25 o
  16   0  20      120.52      100.90     23.06 o
   2   2  20        8.44        4.11      3.54 o
   4   2  20     2264.77     2245.20     15.61 o
   6   2  20     5349.25     5069.24     34.06 o
   8   2  20     2795.57     2749.23     21.60 o
  10   2  20       81.17       70.45      5.58 o
  12   2  20      615.19      706.25     11.64 o
  14   2  20      881.80      950.97     11.17 o
  16   2  20      830.35     1000.66     12.51 o
   0   4  20        3.46        9.71      4.92 o
   2   4  20      332.43      362.87      6.93 o
   4   4  20     1269.37     1158.05     11.64 o
   6   4  20       67.61       69.73      5.52 o
   8   4  20     1036.22      990.99     11.74 o
  10   4  20      375.06      352.35      7.68 o
  12   4  20       15.24       17.95      4.99 o
  14   4  20      301.31      367.21      7.89 o
   2   6  20      220.83      236.14      7.59 o
   4   6  20     1898.67     1764.34     13.98 o
   6   6  20       37.77       41.88      4.33 o
   8   6  20        0.27        3.35      3.88 o
  10   6  20      286.24      333.17      7.42 o
  12   6  20      744.65      860.65     10.05 o
  14   6  20       57.01       32.20      4.03 o
   0   8  20      532.90      565.95     11.87 o
   2   8  20       28.17       47.08      5.45 o
   4   8  20     1473.68     1434.24     14.34 o
   6   8  20       14.10       12.00      5.24 o
   8   8  20      388.73      389.89     10.47 o
  10   8  20      298.50      322.57      6.90 o
  12   8  20        5.00        1.62      3.79 o
  14   8  20       97.64      135.83      9.95 o
   2  10  20        2.77        4.38      5.26 o
   4  10  20      316.05      335.92      7.65 o
   6  10  20      119.33      158.10      6.23 o
   8  10  20      750.96      698.71      8.86 o
  10  10  20        0.96       14.39      4.74 o
  12  10  20       26.88       37.50      3.88 o
   0  12  20     5395.90     5672.64     50.93 o
   2  12  20     5805.53     6209.82     38.36 o
   4  12  20      287.11      267.42      6.48 o
   6  12  20      130.74      109.27      5.57 o
   8  12  20      600.25      627.45      9.33 o
  10  12  20      302.69      304.29      6.52 o
  12  12  20       75.10       91.46     11.10 o
   2  14  20      640.32      701.72      9.54 o
   4  14  20      266.23      294.13      5.77 o
   6  14  20      339.10      353.75      6.08 o
   8  14  20       19.77       25.63      4.35 o
  10  14  20       35.63       45.88      6.12 o
   0  16  20      450.18      485.58     10.13 o
   2  16  20        0.63        3.73      4.18 o
   4  16  20       31.47       29.21      3.88 o
   6  16  20      738.02      879.56     11.21 o
   1   1  21      662.78      499.39      7.94 o
   3   1  21      260.52      244.51      6.37 o
   5   1  21      200.38      209.98      6.49 o
   7   1  21      619.13      681.52      9.04 o
   9   1  21      418.63      428.68     10.61 o
  11   1  21       79.24       48.81      7.83 o
  13   1  21     1474.93     1605.07     16.73 o
  15   1  21        3.50        2.92      5.36 o
   1   3  21       39.17       19.34      4.87 o
   3   3  21     1767.21     1454.56     14.47 o
   5   3  21      257.98      224.54      6.74 o
   7   3  21      428.80      385.85      8.78 o
   9   3  21       81.38       87.38      6.83 o
  11   3  21       20.17       14.18      4.78 o
  13   3  21      708.93      683.83     10.44 o
  15   3  21      137.44       66.46      6.90 o
   1   5  21     3090.87     2785.79     22.89 o
   3   5  21      113.34      147.45      6.87 o
   5   5  21      810.99      730.65     10.32 o
   7   5  21     2506.73     2675.83     18.26 o
   9   5  21      176.22      178.58      5.39 o
  11   5  21       57.82       46.98      5.38 o
  13   5  21     1105.85     1188.15     10.63 o
   1   7  21      951.68      976.02     12.86 o
   3   7  21     2513.87     2418.05     21.07 o
   5   7  21     3071.38     3217.46     21.84 o
   7   7  21      576.63      588.50      8.16 o
   9   7  21      108.69      106.70      6.01 o
  11   7  21      517.92      624.68      8.56 o
  13   7  21      735.53      936.24      9.81 o
   1   9  21      584.91      614.09     10.31 o
   3   9  21      585.85      601.64     10.13 o
   5   9  21        3.15        4.53      4.56 o
   7   9  21       12.09       17.69      4.50 o
   9   9  21     1053.30     1172.94     11.06 o
  11   9  21      413.32      468.73      6.92 o
  13   9  21      821.64      850.58     15.02 o
   1  11  21     2195.66     2258.74     18.35 o
   3  11  21       58.62       53.21      5.46 o
   5  11  21      392.46      365.94      7.31 o
   7  11  21      186.07      205.01      6.23 o
   9  11  21       19.92        9.00      4.00 o
  11  11  21       64.77       65.96      5.00 o
   1  13  21       64.83       57.70      4.89 o
   3  13  21      664.74      683.11      8.12 o
   5  13  21       54.42       33.50      4.45 o
   7  13  21        8.68       13.01      4.00 o
   9  13  21        0.03        1.81      4.64 o
   1  15  21        0.69        2.22      3.29 o
   3  15  21       73.54       51.25      4.62 o
   5  15  21       23.78       22.11      4.25 o
   7  15  21       92.45       88.62     13.62 o
   2   0  22     5120.46     4414.93     35.22 o
   6   0  22     1444.96     1496.21     18.36 o
  10   0  22      654.83      748.81     15.93 o
  14   0  22      766.60      787.41     21.90 o
   0   2  22      847.16      661.70     12.66 o
   2   2  22      345.57      359.74      6.76 o
   4   2  22      762.93      789.32      9.49 o
   6   2  22      207.55      212.20      6.70 o
   8   2  22       58.48       60.79      5.42 o
  10   2  22       88.57       61.30      6.09 o
  12   2  22        7.91        2.49      3.72 o
  14   2  22       13.34       21.77      5.39 o
   2   4  22     3934.04     3682.28     28.92 o
   4   4  22      331.18      352.39      6.76 o
   6   4  22       15.03       23.39      4.40 o
   8   4  22      474.57      471.81      8.19 o
  10   4  22       54.41       41.14      5.38 o
  12   4  22      125.16      103.28      6.95 o
   0   6  22     1764.07     1476.13     20.89 o
   2   6  22     2678.10     2606.83     22.04 o
   4   6  22       19.67       17.03      5.88 o
   6   6  22      220.12      254.49      6.81 o
   8   6  22       81.69       69.43      4.59 o
  10   6  22      343.55      374.85      7.06 o
  12   6  22       37.88       30.89      4.41 o
   2   8  22      215.16      217.91      8.04 o
   4   8  22      166.41      130.60      6.95 o
   6   8  22        0.37        3.98      3.77 o
   8   8  22       28.01       20.28      4.60 o
  10   8  22       17.94       16.55      3.94 o
  12   8  22        1.58        1.94      5.25 o
   0  10  22      192.82      163.26     12.00 o
   2  10  22        0.33       14.52      5.02 o
   4  10  22        3.99        9.05      4.02 o
   6  10  22       86.73       57.78      4.96 o
   8  10  22      927.26      954.88      9.40 o
  10  10  22       85.21      107.57      5.95 o
   2  12  22        0.89        5.93      4.14 o
   4  12  22       33.56       26.46      4.62 o
   6  12  22      191.05      191.63      6.13 o
   8  12  22        4.38        6.83      3.52 o
   0  14  22       52.89       25.66      5.80 o
   2  14  22       36.63       55.64      4.45 o
   4  14  22      698.21      752.46      8.99 o
   6  14  22      217.58      291.33      8.04 o
   1   1  23     1287.27     1260.10     13.15 o
   3   1  23        1.99        7.72      3.64 o
   5   1  23      459.92      481.77      7.85 o
   7   1  23      336.37      356.10      7.99 o
   9   1  23      210.70      196.80      7.13 o
  11   1  23      131.20      134.34      6.56 o
  13   1  23        1.68        2.96      5.01 o
   1   3  23      620.39      567.87      9.48 o
   3   3  23      379.66      351.30      7.25 o
   5   3  23      199.49      218.68      5.98 o
   7   3  23       10.16       19.93      5.56 o
   9   3  23      137.77      172.99      5.68 o
  11   3  23       18.36       16.16      5.38 o
   1   5  23      302.43      302.19     12.69 o
   3   5  23       39.99       77.71      6.23 o
   5   5  23      929.04      832.49      8.50 o
   7   5  23     1148.16     1114.27     10.54 o
   9   5  23       49.80       46.83      6.07 o
  11   5  23       40.08       25.21      4.74 o
   1   7  23      426.82      421.64     10.09 o
   3   7  23      123.60      137.44      7.78 o
   5   7  23     1549.62     1711.85     15.36 o
   7   7  23        6.71       11.99      4.22 o
   9   7  23      151.25      157.55      5.38 o
  11   7  23      507.33      633.97     10.36 o
   1   9  23     1610.48     1563.69     19.13 o
   3   9  23      647.24      679.27     10.72 o
   5   9  23      346.24      380.11      7.26 o
   7   9  23       30.52       20.79      3.46 o
   9   9  23       50.95       50.97      4.95 o
   1  11  23       25.70       14.90      5.99 o
   3  11  23      221.16      189.26      5.81 o
   5  11  23       12.84       14.11      4.62 o
   7  11  23       62.22       38.69      4.47 o
   1  13  23     1858.29     1784.09     17.55 o
   3  13  23      416.82      475.67      8.96 o
   5  13  23      376.50      456.23      9.66 o
   0   0  24      108.37       48.07      9.94 o
   4   0  24     4111.01     3987.72     31.86 o
   8   0  24      202.24      230.61     10.17 o
   2   2  24      415.97      379.38      8.42 o
   4   2  24       54.21       51.18      4.56 o
   6   2  24      498.07      533.41      7.19 o
   8   2  24      142.43      194.77      5.48 o
  10   2  24       95.51      104.69      7.72 o
   0   4  24        5.67       16.48     10.92 o
   2   4  24       79.06       79.92      7.17 o
   4   4  24       36.91       18.84      4.40 o
   6   4  24        5.82       14.41      4.20 o
   8   4  24       20.60       17.75      4.39 o
  10   4  24      613.47      614.11      7.58 o
   2   6  24      706.80      771.50     11.66 o
   4   6  24      742.30      784.29     11.35 o
   6   6  24      299.24      376.16      6.85 o
   8   6  24       11.93       18.30      4.84 o
  10   6  24       30.98       30.90      4.69 o
   0   8  24      161.65      130.37     33.16 o
   2   8  24      388.78      337.54      9.13 o
   4   8  24      355.89      339.09      8.89 o
   6   8  24     2013.92     2301.80     19.24 o
   8   8  24      294.76      354.76      8.98 o
   2  10  24       10.00        4.23      4.18 o
   4  10  24       64.45       75.12      5.72 o
   6  10  24       30.93       37.95      5.96 o
   0  12  24      214.36      262.36     11.33 o
   2  12  24       25.69       22.42      6.89 o
   4  12  24       47.69       40.06      4.70 o
   1   1  25      763.64      704.25      8.54 o
   3   1  25        9.67       14.32      4.24 o
   5   1  25       30.59       38.04      3.74 o
   7   1  25      156.74      133.35      6.68 o
   9   1  25      210.87      255.12      8.07 o
   1   3  25        2.63        9.85      6.70 o
   3   3  25       71.97       89.88      4.58 o
   5   3  25        3.73        9.23      3.31 o
   7   3  25        8.45        6.19      3.28 o
   9   3  25     2611.49     3243.10     23.82 o
   1   5  25      424.96      487.25      8.85 o
   3   5  25       22.00       38.43      5.19 o
   5   5  25      131.88      140.36      6.62 o
   7   5  25       20.25       44.72      4.59 o
   9   5  25      137.34      102.69      9.42 o
   1   7  25      239.15      239.66      8.98 o
   3   7  25      147.70      171.42      8.59 o
   5   7  25      295.05      430.33      8.37 o
   7   7  25      105.54       99.70     10.70 o
   1   9  25       30.32       25.08      5.26 o
   3   9  25       42.98       55.50      5.05 o
   5   9  25       44.85       44.17      6.18 o
   1  11  25     1034.07     1262.07     17.05 o
   2   0  26      162.73      187.07      7.80 o
   6   0  26      658.19      672.46     12.51 o
   0   2  26        0.19        1.98      5.24 o
   2   2  26      554.29      499.01      6.97 o
   4   2  26        0.34        2.47      3.13 o
   6   2  26       10.74        1.75      3.19 o
   2   4  26      414.63      467.03      9.25 o
   4   4  26        2.58        4.86      3.81 o
   6   4  26        2.63        3.17      4.08 o
   0   6  26      522.66      664.73     15.79 o
   2   6  26        2.15        4.85      5.34 o
   4   6  26       36.56       17.64      5.26 o
   2   8  26        8.89        4.26      5.86 o
   1   1  27        0.12        0.75      3.19 o
   3   1  27      522.17      627.30     12.60 o
   5   1  27       14.87       16.47      5.81 o
   1   3  27       25.02       30.96      5.27 o
   3   3  27      207.68      210.52      7.30 o
   1   5  27        4.65        7.40      4.76 o
 
